# Supplementary material for: Circulating causal protein networks linked to future risk of myocardial infarction
Source: medRxiv. 2025 Feb 8:2025.02.07.25321789. Preprint. [Version 1] doi: 10.1101/2025.02.07.25321789 (PMC11838656; doi:10.1101/2025.02.07.25321789)
Supplement: Supplement 1 [file media-1.xlsx]

## Sheet: Table S1
Table 1. The protein members of the 185 causal protein subnetworks identified in the AGES study
Aptamer for network regulator	Network regulator	Aptamer for network target	Network target protein	P2	P3	P4	P5	P2P3	P2P5	Number of network targets	Among DAG greedy edges
10074-128	BRD2	25956-9	RAPGEF1	0.9950679	0.0041431785	0.9989262	0.99630976	0.004122744	0.99139583	37	TRUE
10074-128	BRD2	2635-61	LAYN	0.9909508	0.024125278	0.99995375	0.99984765	0.023906965	0.99079984	37	TRUE
10074-128	BRD2	18866-8	PPP3R2	0.99346006	0.0029777884	0.9988416	0.99505275	0.0029583138	0.9885452	37	TRUE
10074-128	BRD2	5102-55	MICB	0.98820245	0.001598537	0.999978	0.9998922	0.0015796782	0.9880959	37	TRUE
10074-128	BRD2	12030-82	DES	0.9930168	0.008235395	0.9991605	0.9989346	0.008177886	0.99195886	37	TRUE
10074-128	BRD2	4224-7	SYNCRIP	0.9867984	0.0035519004	0.9996483	0.99945116	0.0035050097	0.98625684	37	TRUE
10074-128	BRD2	5315-22	TNNT2	0.9832467	0.055118203	0.9999313	0.9998244	0.05419479	0.983074	37	TRUE
10074-128	BRD2	6055-53	IFNAR1	0.99948466	0.0006316304	0.9994845	0.9987384	0.0006313049	0.9982237	37	TRUE
10074-128	BRD2	6961-14	IGFL3	0.9984891	0.0010945201	0.9993943	0.9990939	0.0010928664	0.99758434	37	TRUE
10074-128	BRD2	10428-1	KIR2DS2	0.9982552	0.001073122	0.99961746	0.99935114	0.0010712496	0.99760747	37	TRUE
10074-128	BRD2	7950-142	BTNL9	0.99800056	0.021420717	1.0	1.0	0.021377888	0.99800056	37	TRUE
10074-128	BRD2	2770-51	CCL1	0.99914145	0.0012404919	0.9993188	0.9989082	0.0012394269	0.99805063	37	TRUE
10074-128	BRD2	17449-23	CD9	0.9853397	0.045196414	0.9998812	0.99976337	0.044533823	0.9851065	37	TRUE
10074-128	BRD2	2822-56	ADGRE5	0.9992276	0.0012758374	0.99971557	0.9994509	0.001274852	0.9986789	37	TRUE
10074-128	BRD2	2986-49	CXCL3	0.9990542	0.0023223162	0.99983406	0.99964494	0.0023201196	0.9986995	37	TRUE
10074-128	BRD2	4471-50	TGM3	0.9997934	0.00024324656	0.999784	0.99917895	0.00024319631	0.99897254	37	TRUE
10074-128	BRD2	4562-1	NXPH1	0.98636854	0.043096125	0.9999304	0.99982053	0.04250866	0.9861915	37	TRUE
10074-128	BRD2	4423-77	BCL2L1	0.99829465	0.0025134087	0.9992334	0.9989016	0.0025091225	0.9971981	37	TRUE
10074-128	BRD2	12001-7	TJP1	0.983518	0.082856774	0.9999721	0.9998787	0.08149113	0.98339874	37	TRUE
10074-128	BRD2	7161-25	H6PD	1.0	0.0	0.99992883	0.99911636	0.0	0.99911636	37	TRUE
10074-128	BRD2	15391-114	GAS6	0.98388124	0.03350854	0.9996242	0.9994405	0.032968424	0.9833307	37	TRUE
10074-128	BRD2	2636-10	LTBR	0.9841797	0.007635355	0.9993064	0.9991625	0.007514561	0.9833554	37	TRUE
10074-128	BRD2	2730-58	MICA	0.9998528	0.000097990036	0.99999547	0.9999115	0.00009797561	0.99976426	37	TRUE
10074-128	BRD2	21797-4	HLA-C	0.9998228	0.00017547607	0.99994075	0.99967796	0.00017544498	0.9995008	37	TRUE
10074-128	BRD2	5698-60	TNXB	0.9994999	0.0007966161	0.99997675	0.9998633	0.0007962177	0.9993633	37	TRUE
10074-128	BRD2	17153-46	KIR2DL3	0.9995345	0.0005053878	0.9998943	0.99967194	0.0005051525	0.9992066	37	TRUE
10074-128	BRD2	18270-10	TAF10	0.99910146	0.0030245185	0.999992	0.9999305	0.003021801	0.999032	37	TRUE
10074-128	BRD2	2976-58	DSG1	0.99294657	0.017142713	0.9998589	0.9997154	0.017021798	0.992664	37	TRUE
10074-128	BRD2	4129-72	CFB	0.9986831	0.001101613	0.99920267	0.9986529	0.0011001623	0.99733776	37	TRUE
10074-128	BRD2	14692-3	ZNF276	0.99757814	0.0010586977	0.99981827	0.9996407	0.0010561337	0.99721974	37	TRUE
10074-128	BRD2	18208-3	CCNB2	0.99060166	0.00375098	0.9987472	0.99194413	0.003715727	0.9826215	37	TRUE
10074-128	BRD2	2182-54	C4A|C4B	0.9992025	0.0009409785	0.99921566	0.9977242	0.0009402281	0.99692845	37	FALSE
10074-128	BRD2	3148-49	CXCL2	0.9979501	0.0026314259	0.9990898	0.998271	0.0026260316	0.9962246	37	TRUE
10074-128	BRD2	4556-10	IL34	0.99652934	0.0019283891	0.999323	0.99908155	0.0019216962	0.99561405	37	TRUE
10074-128	BRD2	15358-28	SCG5	0.9838208	0.0040974617	0.9997259	0.99956775	0.004031168	0.9833955	37	TRUE
10074-128	BRD2	17155-1	VPS28	0.98240376	0.046438873	0.99965936	0.999476	0.045621723	0.981889	37	TRUE
10074-128	BRD2	2693-20	OSM	0.98057944	0.0042186975	0.9997858	0.9996422	0.004136768	0.9802286	37	TRUE
10356-21	JUN	5457-5	COLEC12	0.9974875	0.11101282	0.9999974	0.99996185	0.1107339	0.99744946	12	TRUE
10356-21	JUN	11356-19	ESS2	0.9955181	0.32319343	0.9999956	0.999951	0.32174492	0.99546933	12	TRUE
10356-21	JUN	10557-6	TEX29	0.9950117	0.6352601	1.0	1.0	0.6320912	0.9950117	12	TRUE
10356-21	JUN	14057-68	TNFSF15	0.9929776	0.5845562	0.9999996	0.99998647	0.58045125	0.9929642	12	TRUE
10356-21	JUN	21814-13	MMADHC	0.98872644	0.9978976	1.0	1.0	0.9866478	0.98872644	12	TRUE
10356-21	JUN	18840-205	SH2D1B	0.9886691	0.9979075	1.0	1.0	0.98660034	0.9886691	12	TRUE
10356-21	JUN	10036-201	ZHX3	0.9882934	0.99786586	1.0	1.0	0.98618424	0.9882934	12	TRUE
10356-21	JUN	21217-20	PHB2	0.98575693	0.9980098	1.0	1.0	0.9837951	0.98575693	12	FALSE
10356-21	JUN	11303-7	SAMHD1	0.98264444	0.9980898	1.0	0.99999994	0.98076737	0.9826444	12	TRUE
10356-21	JUN	11563-51	SYTL4	0.98214895	0.9982891	1.0	1.0	0.9804686	0.98214895	12	TRUE
10356-21	JUN	2796-62	FGA|FGB|FGG	0.98014647	0.5763931	0.9999814	0.9999108	0.5649497	0.980059	12	TRUE
10356-21	JUN	5108-72	NOTCH3	0.9913471	0.6149657	0.9999996	0.9999868	0.6096444	0.991334	12	TRUE
10449-31	SHISA2	14103-12	TPSG1	0.9950569	0.99950564	1.0	0.99999994	0.994565	0.99505687	355	TRUE
10449-31	SHISA2	21848-18	UBE2R2	0.99505675	0.99978226	1.0	1.0	0.9948401	0.99505675	355	TRUE
10449-31	SHISA2	9962-1	CDHR5	0.99194324	0.99872094	0.9999996	0.99998635	0.9906745	0.9919297	355	TRUE
10449-31	SHISA2	9067-152	CEP57	0.9914376	0.998248	0.9999985	0.9999713	0.9897006	0.9914091	355	TRUE
10449-31	SHISA2	18178-13	SARS1	0.9914921	0.9998081	1.0	0.99999994	0.9913018	0.99149203	355	TRUE
10449-31	SHISA2	8755-202	HLA-DPB1, HB2Q_HUMAN, HB2S_HUMAN, HB2T_HUMAN	0.99149853	0.9998009	1.0	1.0	0.9913011	0.99149853	355	TRUE
10449-31	SHISA2	9819-110	MCL1	0.9915019	0.99927366	1.0	0.99999905	0.9907818	0.991501	355	TRUE
10449-31	SHISA2	18399-1	AKAP7	0.99155164	1.0	1.0	1.0	0.99155164	0.99155164	355	TRUE
10449-31	SHISA2	23290-3	SMN1	0.99172914	0.9973931	0.9999594	0.99983305	0.9891438	0.99156356	355	TRUE
10449-31	SHISA2	20225-119	STAT5A	0.9915945	1.0	1.0	1.0	0.9915945	0.9915945	355	TRUE
10449-31	SHISA2	13525-17	KCNG4	0.9917996	0.99996644	1.0	1.0	0.99176633	0.9917996	355	TRUE
10449-31	SHISA2	6994-19	C3orf18	0.99183553	1.0	1.0	1.0	0.99183553	0.99183553	355	TRUE
10449-31	SHISA2	22548-18	RGS13	0.99184173	1.0	1.0	1.0	0.99184173	0.99184173	355	TRUE
10449-31	SHISA2	10699-52	LRP1	0.9919778	0.997356	0.9999823	0.9998855	0.989355	0.9918642	355	TRUE
10449-31	SHISA2	9083-35	SIRPA	0.99200886	0.99817866	0.9999981	0.99996746	0.99020207	0.99197656	355	TRUE
10449-31	SHISA2	5590-11	ZPLD1	0.9912691	0.9995645	1.0	0.99999994	0.99083745	0.99126905	355	TRUE
10449-31	SHISA2	16918-198	TLR3	0.9921677	0.9975505	0.9999875	0.99990284	0.9897374	0.99207133	355	TRUE
10449-31	SHISA2	21786-25	CDKL2	0.9921249	0.9995923	1.0	0.9999999	0.99172044	0.9921248	355	TRUE
10449-31	SHISA2	19760-26	CPA1	0.99278796	0.9956382	0.9995329	0.9994586	0.9884576	0.9922505	355	TRUE
10449-31	SHISA2	24713-4	MAGIX	0.992263	0.9999201	1.0	1.0	0.99218374	0.992263	355	TRUE
10449-31	SHISA2	11372-2	ZNF18	0.9923535	0.9997231	1.0	1.0	0.9920787	0.9923535	355	TRUE
10449-31	SHISA2	21135-16	SF3B6	0.9924523	0.99811494	0.99999815	0.99996775	0.9905815	0.9924203	355	TRUE
10449-31	SHISA2	11383-41	KRT7	0.9924903	0.99923694	1.0	0.99999946	0.99173295	0.99248976	355	TRUE
10449-31	SHISA2	13053-6	SLC6A14	0.9924965	0.9987316	1.0	0.9999989	0.99123764	0.9924954	355	TRUE
10449-31	SHISA2	9022-49	DEFB132	0.9925594	0.99996245	1.0	1.0	0.9925221	0.9925594	355	TRUE
10449-31	SHISA2	7812-11	S100A9	0.99262565	0.9998846	1.0	1.0	0.9925111	0.99262565	355	TRUE
10449-31	SHISA2	7765-15	ITM2A	0.9926657	0.9999881	1.0	1.0	0.99265385	0.9926657	355	TRUE
10449-31	SHISA2	24698-12	PRPF18	0.99131906	0.9991492	1.0	0.9999966	0.99047565	0.99131566	355	TRUE
10449-31	SHISA2	5676-54	ASIP	0.99126464	0.9976618	0.99996734	0.99984294	0.9889469	0.99110895	355	TRUE
10449-31	SHISA2	11226-16	UBE3A	0.9990127	0.99537146	1.0	1.0	0.99438876	0.9990127	355	TRUE
10449-31	SHISA2	8072-19	MZT1	0.990611	0.9996185	1.0	0.99999905	0.99023306	0.99061006	355	TRUE
10449-31	SHISA2	8653-132	DNAJC4	0.9899402	1.0	1.0	1.0	0.9899402	0.9899402	355	TRUE
10449-31	SHISA2	25041-11	PFKFB4	0.99005234	1.0	1.0	1.0	0.99005234	0.99005234	355	FALSE
10449-31	SHISA2	16312-45	CDH6	0.9900735	0.9999865	1.0	1.0	0.99006015	0.9900735	355	TRUE
10449-31	SHISA2	7860-9	HERC4	0.9900882	1.0	1.0	1.0	0.9900882	0.9900882	355	TRUE
10449-31	SHISA2	8565-160	PLVAP	0.99034196	0.9957913	0.9999346	0.99979556	0.9861739	0.9901395	355	TRUE
10449-31	SHISA2	22150-2	GABPB1	0.99140495	0.50833595	0.99872136	0.99874353	0.50396675	0.9901593	355	TRUE
10449-31	SHISA2	23680-1	ZC3H12A	0.9902561	0.9998487	1.0	0.9999998	0.9901063	0.9902559	355	TRUE
10449-31	SHISA2	15331-47	RBBP4	0.99036115	0.9989251	0.99999994	0.99999315	0.9892966	0.99035436	355	TRUE
10449-31	SHISA2	11656-110	EVL	0.99058735	0.99987125	1.0	0.99999994	0.9904598	0.9905873	355	TRUE
10449-31	SHISA2	25922-7	LRP5	0.9905886	0.9998725	1.0	1.0	0.9904623	0.9905886	355	TRUE
10449-31	SHISA2	24318-13	FGD2	0.9906091	0.9989871	0.99999994	0.9999933	0.9896057	0.9906025	355	TRUE
10449-31	SHISA2	23253-5	COMTD1	0.9906296	0.9987854	1.0	0.9999989	0.9894264	0.99062854	355	TRUE
10449-31	SHISA2	16854-17	LSM4	0.9911089	1.0	1.0	1.0	0.9911089	0.9911089	355	TRUE
10449-31	SHISA2	12041-33,13083-18	VARS1,HSPA1L	0.9906764	0.9996228	1.0	0.9999998	0.99030274	0.9906762	355	FALSE
10449-31	SHISA2	8034-6	DRGX	0.99073404	0.99872476	0.999998	0.9999663	0.9894706	0.99070066	355	TRUE
10449-31	SHISA2	7823-22	ST6GALNAC2	0.99071676	0.99989015	1.0	1.0	0.9906079	0.99071676	355	TRUE
10449-31	SHISA2	4712-28	APOD	0.9908987	1.0	1.0	1.0	0.9908987	0.9908987	355	TRUE
10449-31	SHISA2	18411-83	ARL15	0.9909109	0.99920344	0.99999994	0.99999624	0.99012154	0.9909072	355	TRUE
10449-31	SHISA2	14029-42	COPS2	0.99094486	0.9999724	1.0	1.0	0.9909175	0.99094486	355	TRUE
10449-31	SHISA2	9059-14	RAPGEF5	0.99095255	1.0	1.0	1.0	0.99095255	0.99095255	355	TRUE
10449-31	SHISA2	7180-114	IFNA14	0.99101794	0.9973536	0.9999953	0.9999453	0.98839533	0.9909637	355	TRUE
10449-31	SHISA2	8959-61	ADAM17	0.9910147	0.9988689	0.99999934	0.999981	0.9898938	0.9909959	355	TRUE
10449-31	SHISA2	7880-9	PSMA1	0.9910583	1.0	1.0	1.0	0.9910583	0.9910583	355	TRUE
10449-31	SHISA2	12730-3	NDC80	0.9911089	1.0	1.0	1.0	0.9911089	0.9911089	355	TRUE
10449-31	SHISA2	22771-6	SAMD12	0.99275345	0.99943924	1.0	1.0	0.99219674	0.99275345	355	TRUE
10449-31	SHISA2	11363-58	AQP4	0.9928764	0.9997073	1.0	0.9999999	0.9925858	0.9928763	355	TRUE
10449-31	SHISA2	18401-18	ALKBH3	0.99293166	0.99891704	0.99999994	0.99999326	0.99185634	0.992925	355	TRUE
10449-31	SHISA2	4145-58	NTF3	0.995062	0.998619	0.99999994	0.99999505	0.9936878	0.99505705	355	TRUE
10449-31	SHISA2	6372-7	YBX2	0.99449074	0.9996942	1.0	1.0	0.99418664	0.99449074	355	TRUE
10449-31	SHISA2	6263-77	PLTP	0.9944928	0.99995655	1.0	1.0	0.9944496	0.9944928	355	FALSE
10449-31	SHISA2	11167-6	MTMR1	0.99471736	0.9997873	1.0	1.0	0.99450576	0.99471736	355	TRUE
10449-31	SHISA2	13013-41	PRKN	0.9947291	0.9998476	1.0	1.0	0.99457747	0.9947291	355	TRUE
10449-31	SHISA2	13497-34	EIF3J	0.99474084	0.999094	1.0	0.9999999	0.9938396	0.9947407	355	TRUE
10449-31	SHISA2	13230-174	IGHG2	0.9950913	0.9956926	0.9998657	0.99972796	0.9908051	0.9948206	355	TRUE
10449-31	SHISA2	7805-52	GOSR1	0.9950689	0.999716	1.0	1.0	0.99478626	0.9950689	355	TRUE
10449-31	SHISA2	10425-3	B4GALT5	0.9950672	0.9997589	1.0	1.0	0.9948273	0.9950672	355	TRUE
10449-31	SHISA2	19774-8	HBG2	0.99506587	0.9985585	1.0	0.9999999	0.9936315	0.99506575	355	TRUE
10449-31	SHISA2	12434-25	IST1	0.99506456	0.9986873	1.0	0.99999654	0.9937584	0.9950611	355	TRUE
10449-31	SHISA2	5410-53	CDH15	0.9950593	0.99854684	1.0	0.9999979	0.9936133	0.9950572	355	TRUE
10449-31	SHISA2	3629-60	CDC42BPB	0.99487346	0.998689	1.0	0.9999991	0.9935692	0.99487257	355	TRUE
10449-31	SHISA2	2809-25	ADAMTS4	0.99303114	0.9987723	0.9999999	0.9999914	0.99181205	0.9930226	355	TRUE
10449-31	SHISA2	24638-3	FAM89B	0.9949681	0.99958444	1.0	1.0	0.99455464	0.9949681	355	TRUE
10449-31	SHISA2	6911-103	CLEC6A	0.99505556	0.9977476	0.9999958	0.9999476	0.9928143	0.9950034	355	TRUE
10449-31	SHISA2	12408-333	RAB22A	0.9950852	0.997275	0.99999315	0.9999315	0.9923736	0.99501705	355	TRUE
10449-31	SHISA2	9790-28	BRSK2	0.9950379	0.9990557	1.0	0.9999999	0.9940983	0.9950378	355	TRUE
10449-31	SHISA2	9450-18	CDK2AP1	0.99506235	0.99761444	0.9999991	0.99997634	0.9926886	0.9950388	355	TRUE
10449-31	SHISA2	9836-20	DCK	0.99504274	0.999628	1.0	0.99999994	0.9946726	0.9950427	355	TRUE
10449-31	SHISA2	21804-15	KHDC1L	0.9950525	0.9998272	1.0	1.0	0.99488056	0.9950525	355	TRUE
10449-31	SHISA2	24641-10	CLDN1	0.9950532	0.9998361	1.0	1.0	0.9948901	0.9950532	355	TRUE
10449-31	SHISA2	12713-365	RGS19	0.9950539	0.9980582	1.0	1.0	0.9931217	0.9950539	355	TRUE
10449-31	SHISA2	19743-12	VSTM1	0.9950564	0.99912286	1.0	0.9999999	0.9941836	0.9950563	355	TRUE
10449-31	SHISA2	11292-13	SCARA3	0.9950565	0.9998875	1.0	1.0	0.9949446	0.9950565	355	TRUE
10449-31	SHISA2	11672-17	KIF16B	0.99449	0.9999754	1.0	1.0	0.99446553	0.99449	355	TRUE
10449-31	SHISA2	25118-45	BICD1	0.9943878	0.9981696	0.9999999	0.9999913	0.99256766	0.99437916	355	TRUE
10449-31	SHISA2	13378-80	C5orf63	0.99425656	0.9992621	1.0	0.99999964	0.9935229	0.9942562	355	TRUE
10449-31	SHISA2	13078-3	CETN2	0.99420613	0.99979705	1.0	1.0	0.99400437	0.99420613	355	TRUE
10449-31	SHISA2	15346-31	IFNG	0.9930532	0.9996157	1.0	0.9999998	0.9926716	0.993053	355	TRUE
10449-31	SHISA2	5988-49	TNFSF14	0.99310225	0.9999461	1.0	1.0	0.9930487	0.99310225	355	TRUE
10449-31	SHISA2	22033-7	WAS	0.99311954	0.9991161	1.0	0.9999964	0.99224174	0.99311596	355	TRUE
10449-31	SHISA2	9265-10	GLIPR1	0.99314165	0.9983634	0.99999934	0.99998194	0.99151623	0.9931237	355	TRUE
10449-31	SHISA2	5726-49	SPAG11A	0.993143	0.9997146	1.0	0.99999994	0.9928596	0.99314296	355	TRUE
10449-31	SHISA2	8776-10	ERLIN1	0.9931948	0.9999202	1.0	1.0	0.99311554	0.9931948	355	TRUE
10449-31	SHISA2	17785-11	DNPH1	0.9931969	0.99966294	1.0	0.99999994	0.9928621	0.99319685	355	TRUE
10449-31	SHISA2	2773-50	IL10	0.9933509	0.997636	0.9999835	0.99988943	0.9910027	0.9932411	355	TRUE
10449-31	SHISA2	19118-47	OSTF1	0.99342763	0.9969084	0.9999741	0.9998559	0.9903564	0.99328446	355	TRUE
10449-31	SHISA2	22397-2	XBP1	0.99343383	0.99774486	0.99998844	0.99990475	0.9911935	0.9933392	355	TRUE
10449-31	SHISA2	19316-2	HSCB	0.9934331	1.0	1.0	1.0	0.9934331	0.9934331	355	TRUE
10449-31	SHISA2	19247-1	UBE2D1	0.99344283	0.99978995	1.0	1.0	0.99323416	0.99344283	355	TRUE
10449-31	SHISA2	14043-12	EEA1	0.9934435	0.9998469	1.0	1.0	0.9932914	0.9934435	355	TRUE
10449-31	SHISA2	11570-94	BCAP29	0.9935195	0.9991935	1.0	0.999999	0.9927182	0.9935185	355	TRUE
10449-31	SHISA2	21799-15	HOMER3	0.99369013	0.99949044	1.0	1.0	0.9931838	0.99369013	355	FALSE
10449-31	SHISA2	21834-8	SNF8	0.99371636	0.99801135	1.0	0.999998	0.9917402	0.99371433	355	TRUE
10449-31	SHISA2	21856-59	KHK	0.993869	0.9985175	1.0	0.99999934	0.9923956	0.99386835	355	TRUE
10449-31	SHISA2	11563-51	SYTL4	0.99397266	0.9997261	1.0	1.0	0.99370044	0.99397266	355	TRUE
10449-31	SHISA2	24434-16	PHYHIP	0.99403065	0.99800074	0.99999964	0.99998736	0.9920433	0.9940181	355	TRUE
10449-31	SHISA2	4965-27	ATP5F1B	0.9941398	0.9992945	1.0	0.9999999	0.9934384	0.9941397	355	TRUE
10449-31	SHISA2	7767-1	CLPSL2	0.9941446	0.9994908	1.0	0.99999994	0.9936384	0.99414456	355	TRUE
10449-31	SHISA2	8002-27	TMPRSS5	0.99417573	0.999014	1.0	0.9999995	0.9931955	0.99417526	355	TRUE
10449-31	SHISA2	8037-53	DNAJB14	0.99418956	0.9999356	1.0	1.0	0.99412555	0.99418956	355	TRUE
10449-31	SHISA2	13479-8	FAM171A2	0.9899056	1.0	1.0	1.0	0.9899056	0.9899056	355	TRUE
10449-31	SHISA2	21810-50	MLANA	0.98986334	0.99894804	1.0	0.99999994	0.98882204	0.9898633	355	TRUE
10449-31	SHISA2	11286-78	SELENOS	0.9898281	0.9997894	1.0	0.9999995	0.9896197	0.98982763	355	TRUE
10449-31	SHISA2	8008-28	HRK	0.9951773	0.99899095	1.0	0.9999999	0.99417317	0.9951772	355	TRUE
10449-31	SHISA2	7888-58	COA3	0.9957077	0.9997055	1.0	1.0	0.99541444	0.9957077	355	TRUE
10449-31	SHISA2	9983-97	PRSS35	0.9956596	0.99911064	1.0	1.0	0.9947741	0.9956596	355	TRUE
10449-31	SHISA2	9082-25	SEL1L2	0.99551153	0.99965876	1.0	1.0	0.99517184	0.99551153	355	TRUE
10449-31	SHISA2	19166-15	RPS19	0.99547535	0.9994528	1.0	1.0	0.9949307	0.99547535	355	TRUE
10449-31	SHISA2	21815-7	MOB3B	0.9954354	0.9978787	1.0	1.0	0.99332374	0.9954354	355	TRUE
10449-31	SHISA2	11118-107	RAB17	0.99533087	0.9999373	1.0	1.0	0.99526846	0.99533087	355	TRUE
10449-31	SHISA2	6070-11	QSOX1	0.99533784	0.9972573	0.99999803	0.9999667	0.99260795	0.9953047	355	TRUE
10449-31	SHISA2	13672-3	HSPA6	0.99529016	0.9993587	1.0	1.0	0.9946519	0.99529016	355	TRUE
10449-31	SHISA2	9853-3	IFIT2	0.99529773	0.99725044	0.9999996	0.999986	0.9925611	0.9952838	355	TRUE
10449-31	SHISA2	10723-41	WDR1	0.99523574	0.99907887	1.0	0.99999994	0.994319	0.9952357	355	TRUE
10449-31	SHISA2	11545-9	TNFRSF14	0.99523276	0.99962413	1.0	1.0	0.9948587	0.99523276	355	TRUE
10449-31	SHISA2	21793-4	CEP43	0.99514925	0.9962735	1.0	1.0	0.99144083	0.99514925	355	TRUE
10449-31	SHISA2	23525-27	NOSIP	0.9950787	0.9990754	1.0	0.99999946	0.9941586	0.99507815	355	TRUE
10449-31	SHISA2	7910-41	LRFN1	0.99511033	0.9990546	1.0	1.0	0.9941696	0.99511033	355	TRUE
10449-31	SHISA2	6020-52	UTS2	0.99510896	1.0	1.0	1.0	0.99510896	0.99510896	355	TRUE
10449-31	SHISA2	10539-30	CD99L2	0.99510497	0.9989955	1.0	1.0	0.99410534	0.99510497	355	TRUE
10449-31	SHISA2	7800-85	RAET1E	0.9951033	0.99920094	1.0	0.9999999	0.9943082	0.9951032	355	TRUE
10449-31	SHISA2	11157-35	HSPA1A	0.9950941	0.9985254	1.0	0.9999972	0.9936267	0.9950913	355	FALSE
10449-31	SHISA2	13430-50	SLC14A1	0.9950901	0.9991528	1.0	1.0	0.9942471	0.9950901	355	TRUE
10449-31	SHISA2	19823-75	SIRT1	0.99508876	0.9994463	1.0	1.0	0.9945378	0.99508876	355	TRUE
10449-31	SHISA2	25094-9	ACSS2	0.9950885	0.99831545	1.0	0.99999636	0.99341226	0.9950849	355	TRUE
10449-31	SHISA2	21895-36	IFNL4	0.99508464	0.999216	1.0	0.9999999	0.99430454	0.9950845	355	TRUE
10449-31	SHISA2	23523-14	CYRIA	0.99508524	0.9986565	1.0	0.99999785	0.99374837	0.9950831	355	TRUE
10449-31	SHISA2	24686-19	ACBD4	0.9950793	0.9993916	1.0	1.0	0.9944739	0.9950793	355	TRUE
10449-31	SHISA2	6079-59	PXYLP1	0.995786	0.9990629	1.0	1.0	0.99485284	0.995786	355	TRUE
10449-31	SHISA2	11587-5	MGA	0.99580806	0.9990357	1.0	1.0	0.99484783	0.99580806	355	TRUE
10449-31	SHISA2	6285-71	MLEC	0.9958436	0.99747527	0.99999976	0.9999886	0.99332935	0.99583226	355	TRUE
10449-31	SHISA2	19503-2	SNX3	0.9958887	0.99817216	1.0	0.9999996	0.9940684	0.9958883	355	TRUE
10449-31	SHISA2	9078-207	SNTB1	0.9978048	0.9967408	1.0	1.0	0.9945528	0.9978048	355	TRUE
10449-31	SHISA2	7864-3	SIGLEC8	0.997251	0.9975773	1.0	1.0	0.99483496	0.997251	355	TRUE
10449-31	SHISA2	3634-5	OPCML	0.9972317	0.9978955	1.0	1.0	0.99513304	0.9972317	355	TRUE
10449-31	SHISA2	19347-37	CA12	0.9972316	0.996485	1.0	0.99999726	0.9937263	0.99722886	355	TRUE
10449-31	SHISA2	5745-64	PI15	0.997216	0.9981981	1.0	1.0	0.9954191	0.997216	355	TRUE
10449-31	SHISA2	21864-20	MAK16	0.9972151	0.99665505	1.0	1.0	0.99387944	0.9972151	355	TRUE
10449-31	SHISA2	18321-38	MTHFD2	0.9971305	0.9965769	0.9999999	0.99999046	0.99371725	0.997121	355	TRUE
10449-31	SHISA2	21923-24	SAE1|UBA2	0.99711907	0.9972576	1.0	0.9999999	0.9943846	0.99711895	355	TRUE
10449-31	SHISA2	20401-19	BUD31	0.9969988	0.9981796	1.0	1.0	0.9951839	0.9969988	355	TRUE
10449-31	SHISA2	10610-8	DEFB134	0.9969036	0.99869984	1.0	1.0	0.9956075	0.9969036	355	TRUE
10449-31	SHISA2	18328-36	PYCR2	0.99688613	0.9985053	1.0	1.0	0.9953961	0.99688613	355	TRUE
10449-31	SHISA2	21819-9	NELFE	0.99682367	0.99646586	1.0	0.99999785	0.99330074	0.9968215	355	TRUE
10449-31	SHISA2	7850-1	COX4I2	0.99681145	0.99899966	1.0	1.0	0.9958143	0.99681145	355	TRUE
10449-31	SHISA2	6283-60	MCEMP1	0.99676806	0.99904305	1.0	1.0	0.9958142	0.99676806	355	TRUE
10449-31	SHISA2	20408-11	TOMM20	0.9966457	0.99872965	1.0	1.0	0.99537957	0.9966457	355	TRUE
10449-31	SHISA2	19821-10	PGLYRP4	0.9966098	0.99775934	1.0	0.9999998	0.9943767	0.9966096	355	TRUE
10449-31	SHISA2	19294-26	CRIPT	0.9964306	0.99890435	1.0	1.0	0.99533886	0.9964306	355	TRUE
10449-31	SHISA2	3644-5	DKKL1	0.9964139	0.99821895	1.0	1.0	0.9946392	0.9964139	355	TRUE
10449-31	SHISA2	8767-44	ECE1	0.99620473	0.9995364	1.0	1.0	0.9957429	0.99620473	355	FALSE
10449-31	SHISA2	21833-6	SIRT6	0.99618787	0.9984378	1.0	1.0	0.99463165	0.99618787	355	TRUE
10449-31	SHISA2	11294-7	TMCC3	0.99591416	0.99897504	1.0	1.0	0.9948934	0.99591416	355	TRUE
10449-31	SHISA2	21138-2	NPM2	0.9960553	0.41049498	0.9999731	0.9998504	0.4088757	0.9959063	355	TRUE
10449-31	SHISA2	15430-165	OPTC	0.99589884	0.99932504	1.0	1.0	0.9952266	0.99589884	355	TRUE
10449-31	SHISA2	7763-25	CDH11	0.9950792	0.99917006	1.0	1.0	0.9942534	0.9950792	355	TRUE
10449-31	SHISA2	22839-23	ZNF263	0.9950783	0.99742097	1.0	0.9999995	0.992512	0.99507785	355	TRUE
10449-31	SHISA2	5598-3	GREM2	0.9897922	0.99834245	0.9999994	0.99998295	0.9881516	0.98977536	355	TRUE
10449-31	SHISA2	17854-33	NAA10	0.9892912	0.9993802	1.0	0.99999946	0.988678	0.98929065	355	TRUE
10449-31	SHISA2	9276-7	CPA2	0.988935	0.9999847	1.0	1.0	0.98891985	0.988935	355	TRUE
10449-31	SHISA2	10781-19	CLEC4G	0.98895484	0.99983007	1.0	1.0	0.98878676	0.98895484	355	TRUE
10449-31	SHISA2	9561-21	VCAN	0.98899907	0.99889886	0.99999744	0.9999615	0.98791003	0.988961	355	TRUE
10449-31	SHISA2	5970-61	LECT2	0.98904455	0.9998907	1.0	1.0	0.9889364	0.98904455	355	TRUE
10449-31	SHISA2	24905-22	EOLA1	0.9891317	0.99929553	0.99999964	0.99998766	0.98843485	0.98911947	355	TRUE
10449-31	SHISA2	25413-80	GAGE2B	0.9891227	0.9998264	1.0	1.0	0.98895097	0.9891227	355	TRUE
10449-31	SHISA2	14007-22	PAPSS1	0.9891387	0.99926364	0.99999964	0.99998677	0.98841035	0.9891256	355	TRUE
10449-31	SHISA2	6374-7	MMP20	0.98921883	0.99747676	0.9999888	0.99990696	0.98672277	0.9891268	355	TRUE
10449-31	SHISA2	5660-51	SOD3	0.9892143	0.9985872	0.99999124	0.9999213	0.98781675	0.98913646	355	TRUE
10449-31	SHISA2	19742-3	SEPTIN5	0.9892182	0.99975544	1.0	0.9999998	0.98897624	0.989218	355	TRUE
10449-31	SHISA2	3592-4	CAMK1	0.98923355	0.9994262	1.0	0.99999726	0.98866594	0.9892308	355	TRUE
10449-31	SHISA2	13506-10	DUS2	0.9893476	0.9997884	1.0	0.9999993	0.98913825	0.98934686	355	TRUE
10449-31	SHISA2	18302-204	ZWILCH	0.9950778	1.0	1.0	1.0	0.9950778	0.9950778	355	TRUE
10449-31	SHISA2	9368-64	LRTM1	0.989436	0.9989356	0.99999857	0.99997187	0.9883828	0.98940814	355	TRUE
10449-31	SHISA2	11325-8	BTG2	0.98945713	1.0	1.0	1.0	0.98945713	0.98945713	355	TRUE
10449-31	SHISA2	23000-22	NLGN1	0.98948854	0.99900395	0.99999934	0.9999826	0.988503	0.9894713	355	TRUE
10449-31	SHISA2	10502-15	PRH1, PRH2	0.98950195	0.9992314	1.0	0.99999756	0.9887414	0.9894995	355	TRUE
10449-31	SHISA2	7778-104	CARD19	0.98953784	0.9997899	1.0	0.9999999	0.98932993	0.9895377	355	TRUE
10449-31	SHISA2	10363-13	SMAD3	0.9896167	0.9995218	1.0	0.9999973	0.98914343	0.989614	355	TRUE
10449-31	SHISA2	22798-111	TAF8	0.9896237	1.0	1.0	1.0	0.9896237	0.9896237	355	TRUE
10449-31	SHISA2	22398-5	ANP32C	0.989666	0.9982463	0.9999981	0.99996763	0.9879304	0.989634	355	TRUE
10449-31	SHISA2	23602-35	NAPEPLD	0.98971534	0.99859124	0.9999939	0.99993736	0.98832107	0.98965335	355	TRUE
10449-31	SHISA2	23376-56	ARPC2	0.9896846	0.99999374	1.0	1.0	0.9896784	0.9896846	355	TRUE
10449-31	SHISA2	15390-3	GAL	0.9897448	1.0	1.0	1.0	0.9897448	0.9897448	355	TRUE
10449-31	SHISA2	12845-18,22816-4,21823-5,12616-45,13451-2	SNX17,TRIM54,NRBP1,PPM1G,FNDC4	0.9888735	1.0	1.0	1.0	0.9888735	0.9888735	355	FALSE
10449-31	SHISA2	19370-30	HS3ST4	0.98880494	0.9999518	1.0	0.99999994	0.98875725	0.9888049	355	TRUE
10449-31	SHISA2	5669-26	SIRPB2	0.988803	0.99924153	0.99999994	0.9999951	0.988053	0.9887982	355	TRUE
10449-31	SHISA2	12750-9	ITGB2	0.98866916	1.0	1.0	0.99999994	0.98866916	0.9886691	355	TRUE
10449-31	SHISA2	22832-9	ZC3H8	0.9950764	0.9992984	1.0	1.0	0.99437827	0.9950764	355	TRUE
10449-31	SHISA2	25105-87	EIF2A	0.99507475	0.9991687	1.0	1.0	0.99424756	0.99507475	355	TRUE
10449-31	SHISA2	11164-7	TENM2	0.9950743	0.9997712	1.0	1.0	0.9948466	0.9950743	355	TRUE
10449-31	SHISA2	12484-67	PITPNB	0.9950735	0.99996346	1.0	1.0	0.99503714	0.9950735	355	TRUE
10449-31	SHISA2	11602-12	CPNE1	0.99507296	0.99902093	1.0	1.0	0.9940987	0.99507296	355	TRUE
10449-31	SHISA2	3681-87	KLK14	0.9879645	1.0	1.0	1.0	0.9879645	0.9879645	355	TRUE
10449-31	SHISA2	14583-49	MSTN	0.9880979	0.99858713	0.9999859	0.99989927	0.98670185	0.98799837	355	TRUE
10449-31	SHISA2	11315-148	PPM1D	0.9880215	0.9998781	1.0	0.9999998	0.98790103	0.9880213	355	TRUE
10449-31	SHISA2	18913-3	CCNH	0.98814374	0.9991223	0.9999993	0.9999788	0.9872765	0.98812276	355	TRUE
10449-31	SHISA2	3624-3	PRSS27	0.9881521	0.9997072	1.0	0.9999998	0.98786277	0.9881519	355	TRUE
10449-31	SHISA2	9003-99	MARCO	0.98823684	0.99942917	1.0	0.9999999	0.98767275	0.9882367	355	TRUE
10449-31	SHISA2	21827-7	RHOQ	0.9883202	0.99961686	1.0	0.9999981	0.9879415	0.98831826	355	TRUE
10449-31	SHISA2	9016-12	NR1H2	0.9883257	1.0	1.0	1.0	0.9883257	0.9883257	355	TRUE
10449-31	SHISA2	18242-8	SPA17	0.9885352	0.99684906	0.99999064	0.9999179	0.9854204	0.9884541	355	TRUE
10449-31	SHISA2	5807-77	CD70	0.9885526	0.998647	0.9999902	0.9999156	0.98721504	0.9884691	355	TRUE
10449-31	SHISA2	6919-3	HBZ	0.98848975	1.0	1.0	0.99999994	0.98848975	0.9884897	355	TRUE
10449-31	SHISA2	13653-335	MACROD1	0.98850447	0.99871594	0.99999994	0.9999949	0.9872352	0.9884994	355	TRUE
10449-31	SHISA2	13501-10	SLC35G2	0.9885205	1.0	1.0	1.0	0.9885205	0.9885205	355	TRUE
10449-31	SHISA2	23553-1	ABI3	0.9886749	0.99857414	0.999989	0.99990803	0.98726517	0.9885839	355	TRUE
10449-31	SHISA2	8263-64	TYMSOS	0.9885858	0.999466	1.0	0.9999999	0.9880579	0.9885857	355	TRUE
10449-31	SHISA2	11303-7	SAMHD1	0.98863965	0.99987984	1.0	0.9999998	0.98852086	0.9886395	355	TRUE
10449-31	SHISA2	4123-60	FGF4	0.9886531	0.9994662	0.99999994	0.9999941	0.9881254	0.9886473	355	TRUE
10449-31	SHISA2	7747-47	NDUFB11	0.9886557	0.9996083	1.0	1.0	0.98826844	0.9886557	355	TRUE
10449-31	SHISA2	5249-31	STK17B	0.99227965	0.9991306	0.99999994	0.99999607	0.991417	0.9922758	355	TRUE
10449-31	SHISA2	6223-5	GUCA2B	0.9823329	0.9986052	0.9999756	0.9998632	0.9809627	0.98219854	355	TRUE
10449-31	SHISA2	17737-7	IVD	0.9850249	0.9999703	1.0	1.0	0.98499566	0.9850249	355	TRUE
10449-31	SHISA2	6998-106	ASPH	0.98487765	0.99974406	0.99999994	0.9999956	0.9846256	0.9848733	355	TRUE
10449-31	SHISA2	6113-31	EDN3	0.98443174	1.0	1.0	1.0	0.98443174	0.98443174	355	TRUE
10449-31	SHISA2	9993-11	ZNF264	0.9844373	0.9998688	1.0	0.9999989	0.9843081	0.9844362	355	TRUE
10449-31	SHISA2	5085-18	IL20RA	0.9844665	0.9996764	1.0	0.9999996	0.9841479	0.9844661	355	TRUE
10449-31	SHISA2	21814-13	MMADHC	0.98451513	1.0	1.0	1.0	0.98451513	0.98451513	355	TRUE
10449-31	SHISA2	10001-7	RAF1	0.98473597	0.9991895	0.99999994	0.9999957	0.98393786	0.98473173	355	TRUE
10449-31	SHISA2	17137-160	HBB	0.98473597	1.0	1.0	1.0	0.98473597	0.98473597	355	TRUE
10449-31	SHISA2	5594-87	MESD	0.98474014	0.99995774	1.0	0.9999993	0.98469853	0.9847394	355	TRUE
10449-31	SHISA2	20437-9	DNALI1	0.9847624	0.9992211	0.99999994	0.9999952	0.9839953	0.9847576	355	TRUE
10449-31	SHISA2	24659-6	DNAJB13	0.9848791	1.0	1.0	0.99999994	0.9848791	0.984879	355	TRUE
10449-31	SHISA2	22094-15	C2orf73	0.98438454	0.9972434	0.9999345	0.9997966	0.981671	0.9841843	355	TRUE
10449-31	SHISA2	10892-8	OSMR	0.9848888	0.9996302	1.0	0.99999905	0.9845246	0.98488784	355	TRUE
10449-31	SHISA2	7121-2	SYT7	0.9850138	0.9990081	0.9999927	0.99993056	0.98403674	0.98494536	355	TRUE
10449-31	SHISA2	12527-50	THRA	0.98495543	0.9998667	1.0	0.9999992	0.9848242	0.98495466	355	TRUE
10449-31	SHISA2	13021-12	EMID1	0.98509157	1.0	1.0	1.0	0.98509157	0.98509157	355	FALSE
10449-31	SHISA2	15358-28	SCG5	0.9851208	1.0	1.0	1.0	0.9851208	0.9851208	355	TRUE
10449-31	SHISA2	9522-3	AIFM1	0.9851805	0.99958116	1.0	0.9999973	0.98476785	0.9851779	355	TRUE
10449-31	SHISA2	16845-15	MPZL1	0.9852958	0.99889344	0.99999815	0.99996847	0.9842055	0.9852647	355	TRUE
10449-31	SHISA2	2859-69	HDAC8	0.9852777	0.99980944	1.0	1.0	0.98508996	0.9852777	355	TRUE
10449-31	SHISA2	12735-39	CSDE1	0.98440397	0.9996649	0.99999994	0.99999285	0.9840741	0.98439693	355	TRUE
10449-31	SHISA2	23402-147	GDAP1L1	0.98417896	0.99984694	1.0	0.9999999	0.98402834	0.98417884	355	TRUE
10449-31	SHISA2	15333-11	SDF2	0.98309964	0.99940825	0.9999996	0.9999865	0.9825179	0.9830864	355	TRUE
10449-31	SHISA2	12820-1	GRAP	0.98372054	0.999927	1.0	0.999999	0.9836487	0.9837195	355	TRUE
10449-31	SHISA2	22075-16	ATF3	0.9831774	0.9983417	0.9999994	0.9999831	0.981547	0.9831608	355	TRUE
10449-31	SHISA2	23370-39	KCNAB3	0.983201	0.99986094	1.0	1.0	0.9830643	0.983201	355	TRUE
10449-31	SHISA2	12693-2	SH3BGRL	0.9833219	0.9996321	0.9999997	0.9999885	0.98296016	0.9833106	355	TRUE
10449-31	SHISA2	11380-84	RBM24	0.98336357	1.0	1.0	0.9999999	0.98336357	0.98336345	355	TRUE
10449-31	SHISA2	5196-7	NMT1	0.98348856	0.99968815	0.99999994	0.9999943	0.98318183	0.98348296	355	TRUE
10449-31	SHISA2	6530-63	OPRPN	0.9835733	0.99712163	0.99999934	0.9999825	0.9807422	0.9835561	355	TRUE
10449-31	SHISA2	13392-13	ATP1B1	0.9835622	0.99986756	1.0	0.99999964	0.98343194	0.9835618	355	TRUE
10449-31	SHISA2	23646-5	AIPL1	0.9835997	0.9999407	1.0	0.99999917	0.98354137	0.9835989	355	TRUE
10449-31	SHISA2	14341-8	DIPK1C	0.98374	1.0	1.0	1.0	0.98374	0.98374	355	TRUE
10449-31	SHISA2	10510-62	SCIMP	0.9842192	0.9990129	0.99999356	0.99993557	0.98324764	0.9841558	355	TRUE
10449-31	SHISA2	21901-14	ITGA3|ITGB1	0.98374414	1.0	1.0	0.99999994	0.98374414	0.9837441	355	TRUE
10449-31	SHISA2	19799-2	PGAM4	0.9837886	1.0	1.0	1.0	0.9837886	0.9837886	355	TRUE
10449-31	SHISA2	5005-4	MAPK12	0.98388726	0.9985887	0.99999946	0.99998397	0.9824987	0.98387146	355	TRUE
10449-31	SHISA2	19784-16	LY6D	0.98394	0.9992412	1.0	0.9999999	0.98319334	0.9839399	355	TRUE
10449-31	SHISA2	2278-61	TIMP2	0.98407894	0.9993959	0.99999934	0.99998266	0.98348445	0.9840619	355	TRUE
10449-31	SHISA2	5363-51	SEMA3E	0.98426783	0.99833786	0.9999325	0.99979365	0.98263186	0.9840647	355	TRUE
10449-31	SHISA2	7695-106	SQSTM1	0.9840775	1.0	1.0	1.0	0.9840775	0.9840775	355	TRUE
10449-31	SHISA2	13481-24	TCEA2	0.98415256	0.99969536	1.0	0.99999964	0.98385274	0.9841522	355	TRUE
10449-31	SHISA2	12668-7	VPS4B	0.9853986	0.9999705	1.0	1.0	0.9853695	0.9853986	355	TRUE
10449-31	SHISA2	24674-22	EGLN2	0.985475	0.999818	1.0	0.9999992	0.98529565	0.9854742	355	TRUE
10449-31	SHISA2	5739-75	KRTDAP	0.985475	1.0	1.0	0.9999999	0.985475	0.9854749	355	TRUE
10449-31	SHISA2	24720-10	ANKRD16	0.98744214	0.99869025	0.99999994	0.9999942	0.98614883	0.9874364	355	TRUE
10449-31	SHISA2	24271-9	GMPPA	0.986917	0.99885935	1.0	0.9999997	0.98579127	0.9869167	355	TRUE
10449-31	SHISA2	16749-79	GDF10	0.98693365	1.0	1.0	1.0	0.98693365	0.98693365	355	TRUE
10449-31	SHISA2	12459-13	PLEKHA1	0.98700035	0.9989525	0.99999994	0.9999955	0.98596644	0.98699594	355	TRUE
10449-31	SHISA2	7991-54	IQCF1	0.98706704	0.9994236	1.0	0.9999999	0.9864981	0.9870669	355	TRUE
10449-31	SHISA2	18842-24	UBE2D2	0.98707396	1.0	1.0	1.0	0.98707396	0.98707396	355	TRUE
10449-31	SHISA2	21476-43	NEIL2	0.9872296	0.9995431	0.99999994	0.99999523	0.9867785	0.9872249	355	TRUE
10449-31	SHISA2	7821-6	C1D	0.9873366	0.9997776	1.0	0.9999992	0.987117	0.9873358	355	TRUE
10449-31	SHISA2	9786-310	IER3	0.9874227	1.0	1.0	1.0	0.9874227	0.9874227	355	FALSE
10449-31	SHISA2	17817-22	DDIT4	0.98744076	1.0	1.0	0.99999994	0.98744076	0.9874407	355	TRUE
10449-31	SHISA2	13557-3	NECTIN3	0.9854764	0.99994814	1.0	0.99999946	0.9854253	0.98547584	355	TRUE
10449-31	SHISA2	14286-2	NFATC1	0.9874741	1.0	1.0	1.0	0.9874741	0.9874741	355	TRUE
10449-31	SHISA2	23418-66	CCDC92	0.9875727	0.9999619	1.0	0.99999994	0.9875351	0.98757267	355	TRUE
10449-31	SHISA2	8906-60	LRTM2	0.98767275	0.99900126	0.99999994	0.99999326	0.98668635	0.9876661	355	TRUE
10449-31	SHISA2	13468-5	NEURL4	0.9876742	0.9998367	1.0	0.9999996	0.9875129	0.98767376	355	TRUE
10449-31	SHISA2	8929-7	BDP1	0.98780334	1.0	1.0	1.0	0.98780334	0.98780334	355	TRUE
10449-31	SHISA2	22023-3	AADAT	0.9878353	1.0	1.0	1.0	0.9878353	0.9878353	355	TRUE
10449-31	SHISA2	24681-2	PSPH	0.9878978	0.99989235	1.0	0.99999934	0.9877915	0.98789716	355	TRUE
10449-31	SHISA2	12632-14	NAT1	0.9879478	1.0	1.0	1.0	0.9879478	0.9879478	355	TRUE
10449-31	SHISA2	11275-94	LRP1B	0.98687947	0.9996404	0.99999994	0.99999535	0.9865246	0.9868749	355	TRUE
10449-31	SHISA2	8535-102	DMKN	0.98663634	0.9999749	1.0	0.9999999	0.9866116	0.9866362	355	TRUE
10449-31	SHISA2	19177-7	MOB1B	0.9866975	0.9988574	0.99999243	0.9999286	0.9855701	0.98662704	355	TRUE
10449-31	SHISA2	13941-82	FARS2	0.98658216	0.9996527	0.99999994	0.99999535	0.9862395	0.9865776	355	TRUE
10449-31	SHISA2	22818-4	SLC25A1	0.9855014	0.99992037	1.0	0.9999994	0.9854229	0.9855008	355	TRUE
10449-31	SHISA2	21244-57	NPM1	0.98551387	0.9998985	1.0	0.99999905	0.98541385	0.9855129	355	TRUE
10449-31	SHISA2	24221-3	PPARG	0.9855695	0.99979275	1.0	0.99999976	0.9853652	0.98556924	355	TRUE
10449-31	SHISA2	16852-10	PDZK1	0.98563755	0.99997175	1.0	0.9999997	0.9856097	0.98563725	355	TRUE
10449-31	SHISA2	6935-123	BAMBI	0.98567367	1.0	1.0	1.0	0.98567367	0.98567367	355	TRUE
10449-31	SHISA2	24912-40	WDR26	0.98578477	0.9987483	0.9999878	0.9999043	0.9845509	0.9856904	355	TRUE
10449-31	SHISA2	11671-19	BRPF1	0.9858209	1.0	1.0	1.0	0.9858209	0.9858209	355	TRUE
10449-31	SHISA2	6450-8	FABP6	0.9858431	0.99923605	0.99999964	0.99998724	0.98508996	0.98583055	355	TRUE
10449-31	SHISA2	10356-21	JUN	0.9858584	1.0	1.0	1.0	0.9858584	0.9858584	355	TRUE
10449-31	SHISA2	22792-21	WARS2	0.9859001	1.0	1.0	1.0	0.9859001	0.9859001	355	TRUE
10449-31	SHISA2	23373-77	DPH5	0.9859876	0.99989825	1.0	0.99999976	0.9858873	0.98598737	355	TRUE
10449-31	SHISA2	15471-29	PNLIPRP2	0.9867517	0.99657327	0.9993111	0.9992811	0.98337036	0.9860423	355	TRUE
10449-31	SHISA2	6019-12	C1QTNF9	0.9860682	1.0	1.0	1.0	0.9860682	0.9860682	355	TRUE
10449-31	SHISA2	10012-5	SPDEF	0.98606956	1.0	1.0	1.0	0.98606956	0.98606956	355	TRUE
10449-31	SHISA2	13687-5	CCL1	0.9862835	0.9999118	1.0	0.9999992	0.98619646	0.9862827	355	TRUE
10449-31	SHISA2	4970-55	CA2	0.9866642	0.99760485	0.9997768	0.9996641	0.984301	0.9863328	355	TRUE
10449-31	SHISA2	7751-121	SFRP2	0.98644465	1.0	1.0	1.0	0.98644465	0.98644465	355	TRUE
10449-31	SHISA2	2429-27	C8A|C8B|C8G	0.98309827	1.0	1.0	1.0	0.98309827	0.98309827	355	TRUE
10449-31	SHISA2	15315-64	CUTC	0.98359555	0.99983704	1.0	0.9999991	0.9834353	0.98359466	355	TRUE
10449-31	SHISA2	22554-101	MRPL10	0.98304826	1.0	1.0	1.0	0.98304826	0.98304826	355	TRUE
10449-31	SHISA2	20447-11	TGIF2LY	0.98154986	0.9993023	0.9999997	0.9999885	0.98086506	0.9815386	355	TRUE
10449-31	SHISA2	13946-8	DDX23	0.98140335	1.0	1.0	1.0	0.98140335	0.98140335	355	TRUE
10449-31	SHISA2	22155-44	GEMIN7	0.9813744	1.0	1.0	1.0	0.9813744	0.9813744	355	TRUE
10449-31	SHISA2	8853-2	CLEC4A	0.98136795	0.9996753	1.0	0.9999999	0.9810493	0.9813678	355	TRUE
10449-31	SHISA2	25307-8	WDR18	0.9812359	1.0	1.0	1.0	0.9812359	0.9812359	355	TRUE
10449-31	SHISA2	21217-20	PHB2	0.9811957	0.9996502	1.0	0.9999995	0.9808524	0.9811952	355	TRUE
10449-31	SHISA2	7130-4	LAIR2	0.9811007	0.99974376	0.9999997	0.99998873	0.98084927	0.98108965	355	TRUE
10449-31	SHISA2	12864-9	NIPAL4	0.9810701	1.0	1.0	0.9999992	0.9810701	0.9810693	355	TRUE
10449-31	SHISA2	13131-5	HK1	0.9810089	1.0	1.0	1.0	0.9810089	0.9810089	355	TRUE
10449-31	SHISA2	11228-37	RIC3	0.98091394	1.0	1.0	0.99999994	0.98091394	0.9809139	355	TRUE
10449-31	SHISA2	23783-22	FAM110A	0.9809027	1.0	1.0	1.0	0.9809027	0.9809027	355	TRUE
10449-31	SHISA2	24907-3	PMPCA	0.9806885	1.0	1.0	1.0	0.9806885	0.9806885	355	TRUE
10449-31	SHISA2	11438-6	DNAJB2	0.98058873	1.0	1.0	0.9999996	0.98058873	0.9805883	355	TRUE
10449-31	SHISA2	6354-13	HEPHL1	0.9805791	0.99988836	1.0	1.0	0.9804696	0.9805791	355	TRUE
10449-31	SHISA2	16015-19	GPT	0.98055005	1.0	1.0	1.0	0.98055005	0.98055005	355	TRUE
10449-31	SHISA2	8918-64	PTK2B	0.98053396	1.0	1.0	1.0	0.98053396	0.98053396	355	FALSE
10449-31	SHISA2	12848-9	ARHGEF2	0.9804213	1.0	1.0	0.9999998	0.9804213	0.9804211	355	TRUE
10449-31	SHISA2	12533-135	CYTH2	0.98041326	0.99901354	0.99999994	0.99999446	0.9794461	0.98040783	355	TRUE
10449-31	SHISA2	2913-1	CCL23	0.9810347	0.99634266	0.99925226	0.99923927	0.97744673	0.9802884	355	TRUE
10449-31	SHISA2	23567-37	GNAQ	0.98013633	1.0	1.0	1.0	0.98013633	0.98013633	355	TRUE
10449-31	SHISA2	19483-16	KDSR	0.9800027	1.0	1.0	0.9999999	0.9800027	0.9800026	355	TRUE
10449-31	SHISA2	7122-31	LGR5	0.9830413	0.9994587	0.99999976	0.99998885	0.98250914	0.9830303	355	TRUE
10449-31	SHISA2	10087-10	CRYAA	0.9816175	0.999141	0.99999034	0.9999167	0.9807743	0.98153573	355	TRUE
10449-31	SHISA2	6561-77	IGKV1-5	0.9813631	0.9998281	1.0	0.99999887	0.98119444	0.981362	355	TRUE
10449-31	SHISA2	10631-9	PGRMC2	0.98156756	0.9999643	1.0	0.9999999	0.9815325	0.98156744	355	TRUE
10449-31	SHISA2	8877-22	EVA1C	0.9822579	0.99982464	0.99999994	0.999996	0.98208565	0.98225397	355	TRUE
10449-31	SHISA2	6441-62	ADAMTS6	0.9828149	0.998908	0.99999154	0.99992365	0.98174167	0.98273987	355	TRUE
10449-31	SHISA2	16807-35	TNNT3	0.98273295	1.0	1.0	1.0	0.98273295	0.98273295	355	TRUE
10449-31	SHISA2	11539-4	ATP5MF	0.982726	1.0	1.0	1.0	0.982726	0.982726	355	TRUE
10449-31	SHISA2	13991-47	EIF4G3	0.9826746	0.9997169	0.9999999	0.99999136	0.98239636	0.98266613	355	TRUE
10449-31	SHISA2	15559-5	ANTXR2	0.982751	0.99898684	0.99998796	0.999905	0.9817553	0.9826576	355	TRUE
10449-31	SHISA2	8424-269	CTNNB1	0.9817785	1.0	1.0	1.0	0.9817785	0.9817785	355	TRUE
10449-31	SHISA2	6543-182	PRLH	0.98256904	0.9999932	1.0	0.9999999	0.98256236	0.9825689	355	TRUE
10449-31	SHISA2	8697-38	GPC1	0.98236066	0.9991123	0.99999875	0.9999738	0.98148865	0.9823349	355	TRUE
10449-31	SHISA2	8985-13	SERAC1	0.9823315	1.0	1.0	1.0	0.9823315	0.9823315	355	TRUE
10449-31	SHISA2	3418-12	CAMK1D	0.9823246	1.0	1.0	1.0	0.9823246	0.9823246	355	TRUE
10449-31	SHISA2	23408-1	SNX16	0.9822593	0.99949723	0.9999986	0.99997276	0.98176545	0.9822325	355	TRUE
10449-31	SHISA2	7743-5	TIMM50	0.9822246	0.99965155	0.9999999	0.9999913	0.98188233	0.98221606	355	TRUE
10449-31	SHISA2	9392-43	MGAT4A	0.9821801	1.0	1.0	0.99999994	0.9821801	0.98218006	355	TRUE
10449-31	SHISA2	9508-104	COLQ	0.9820297	0.9996457	1.0	0.99999815	0.98168176	0.9820279	355	TRUE
10449-31	SHISA2	4963-19	ARPP19	0.9820522	0.9982826	0.9999889	0.9999081	0.98036563	0.98196197	355	TRUE
10449-31	SHISA2	21276-11	PROM1	0.98187506	0.99965113	1.0	0.99999917	0.9815325	0.9818742	355	TRUE
10449-31	SHISA2	19356-20	TOM1L2	0.98187184	1.0	1.0	1.0	0.98187184	0.98187184	355	TRUE
10449-31	SHISA2	13994-1	FBL	0.98183644	1.0	1.0	1.0	0.98183644	0.98183644	355	TRUE
10449-31	SHISA2	22793-110	GTF2A2	0.9830205	1.0	1.0	0.99999994	0.9830205	0.9830204	355	TRUE
10702-1	COL28A1	12730-3	NDC80	0.99463314	0.05073291	0.99998665	0.9998635	0.050460633	0.99449736	478	TRUE
10702-1	COL28A1	7803-4	CHST1	0.9950885	0.051752448	0.99989396	0.9996417	0.051498268	0.994732	478	TRUE
10702-1	COL28A1	6104-1	FGFRL1	0.99542683	0.03731519	0.99953395	0.9992872	0.03714454	0.9947173	478	TRUE
10702-1	COL28A1	18276-34	TCL1B	0.99516386	0.046418667	0.99980444	0.99951464	0.04619418	0.9946808	478	TRUE
10702-1	COL28A1	11462-8	RBFOX2	0.99467635	0.14276117	0.9999999	0.99998266	0.14200117	0.9946591	478	TRUE
10702-1	COL28A1	11202-70	TBX5	0.995134	0.04728663	0.9997873	0.99949044	0.047056533	0.99462694	478	TRUE
10702-1	COL28A1	4564-2	PLXNC1	0.99507505	0.05360174	0.9998542	0.9995739	0.053337757	0.994651	478	TRUE
10702-1	COL28A1	12794-6	NLRP4	0.9951486	0.04803276	0.9997862	0.9994886	0.047799736	0.9946397	478	TRUE
10702-1	COL28A1	10907-116	NTM	0.9949053	0.053636014	0.999903	0.99965745	0.053362753	0.9945645	478	TRUE
10702-1	COL28A1	13117-232	CHKB	0.99472183	0.057021976	0.9999778	0.99983984	0.056721006	0.9945625	478	TRUE
10702-1	COL28A1	6454-38	ARHGDIA	0.99498165	0.050012052	0.9999666	0.99979454	0.049761076	0.9947772	478	TRUE
10702-1	COL28A1	9984-12	YIPF6	0.9948913	0.045904636	0.99990493	0.99966073	0.045670122	0.99455374	478	TRUE
10702-1	COL28A1	12820-1	GRAP	0.9951558	0.04648608	0.9998718	0.99959475	0.046260893	0.9947525	478	TRUE
10702-1	COL28A1	12779-30	PRDM4	0.99541175	0.046757817	0.9997395	0.9994451	0.04654328	0.9948594	478	TRUE
10702-1	COL28A1	11160-56	RNF122	0.9948739	0.053596497	0.99999404	0.9999127	0.053321756	0.99478704	478	TRUE
10702-1	COL28A1	11672-17	KIF16B	0.9951037	0.045644283	0.99991995	0.9996863	0.045420796	0.99479157	478	TRUE
10702-1	COL28A1	10081-17	SATB2	0.9953963	0.045648336	0.99969286	0.99940604	0.045438185	0.9948051	478	TRUE
10702-1	COL28A1	4719-58	PDIA3	0.99541336	0.046929717	0.99971277	0.9994219	0.046714466	0.9948379	478	TRUE
10702-1	COL28A1	17199-43	HIF1AN	0.9951915	0.053602338	0.9999034	0.9996574	0.053344592	0.9948506	478	TRUE
10702-1	COL28A1	9259-35	TNFRSF21	0.9948745	0.08847636	1.0	0.9999951	0.08802287	0.9948696	478	TRUE
10702-1	COL28A1	17814-8	BPNT1	0.9948868	0.10699141	1.0	0.9999947	0.106444344	0.9948815	478	TRUE
10702-1	COL28A1	2867-52	AKT1	0.9952305	0.05252713	0.99990946	0.99966764	0.0522766	0.99489975	478	TRUE
10702-1	COL28A1	5740-17	ROBO1	0.9951115	0.054358482	0.9999694	0.999806	0.054092754	0.99491847	478	TRUE
10702-1	COL28A1	15346-31	IFNG	0.995195	0.05365491	0.99994	0.9997395	0.053397097	0.99493575	478	TRUE
10702-1	COL28A1	11401-181	RNF146	0.99531317	0.05006951	0.9998887	0.9996316	0.049834844	0.9949465	478	TRUE
10702-1	COL28A1	11895-21	MMRN2	0.99538165	0.034503758	0.9991576	0.99908525	0.03434441	0.99447113	478	TRUE
10702-1	COL28A1	8671-378	TRAPPC5	0.9952509	0.048695445	0.9999334	0.999718	0.048464183	0.9949702	478	TRUE
10702-1	COL28A1	17432-25	AK4	0.99529135	0.04563421	0.99935716	0.99918777	0.045419335	0.99448293	478	TRUE
10702-1	COL28A1	22842-85	ZNF69	0.9945669	0.053602576	0.99965113	0.99937594	0.053311348	0.99394625	478	TRUE
10702-1	COL28A1	9359-9	DLK2	0.9944721	0.1509903	1.0	0.999994	0.15015565	0.9944661	478	TRUE
10702-1	COL28A1	21581-87	CDK15	0.9940456	0.07167125	0.9999918	0.9999007	0.071244486	0.9939469	478	TRUE
10702-1	COL28A1	15622-13	OPCML	0.9952266	0.0536772	0.9999661	0.99979204	0.05342098	0.9950197	478	TRUE
10702-1	COL28A1	24656-6	PHETA2	0.9939003	0.053810537	0.9999279	0.9997017	0.05348231	0.9936038	478	TRUE
10702-1	COL28A1	18331-3	GBA	0.99440306	0.051348805	0.99952334	0.9992877	0.05106141	0.9936948	478	TRUE
10702-1	COL28A1	13131-5	HK1	0.9941371	0.0484311	0.9998726	0.999598	0.048147153	0.9937375	478	TRUE
10702-1	COL28A1	8767-44	ECE1	0.99418646	0.048318267	0.9998395	0.9995573	0.048037365	0.99374634	478	FALSE
10702-1	COL28A1	24441-7	NCBP1	0.99390703	0.055236757	0.9999877	0.9998717	0.054900203	0.9937795	478	TRUE
10702-1	COL28A1	19294-26	CRIPT	0.9943509	0.047128916	0.99975055	0.9994594	0.04686268	0.99381334	478	TRUE
10702-1	COL28A1	11514-196	CD59	0.9938498	0.11201221	1.0	0.99999875	0.11132331	0.99384856	478	TRUE
10702-1	COL28A1	14103-12	TPSG1	0.99401027	0.056032598	0.99998635	0.9998615	0.05569698	0.9938726	478	TRUE
10702-1	COL28A1	8994-65	SLAMF8	0.9941848	0.055419266	0.9999196	0.99968636	0.05509699	0.993873	478	TRUE
10702-1	COL28A1	17823-40	SNRPD2	0.994214	0.051190972	0.9999251	0.9996958	0.050894782	0.99391156	478	TRUE
10702-1	COL28A1	3005-5	PTPN1	0.99407035	0.054970622	0.9999825	0.9998515	0.054644667	0.99392277	478	TRUE
10702-1	COL28A1	21722-21	GALNT4	0.995184	0.04561144	0.9984367	0.99877924	0.045391776	0.99396914	478	TRUE
10702-1	COL28A1	6617-12	FCRL6	0.9950338	0.046570897	0.9997022	0.99941695	0.046339616	0.99445367	478	TRUE
10702-1	COL28A1	21804-15	KHDC1L	0.99440646	0.05361271	0.99985516	0.9995756	0.053312823	0.99398446	478	TRUE
10702-1	COL28A1	12684-5	SCIN	0.9944547	0.048841655	0.99982417	0.999539	0.04857081	0.99399626	478	TRUE
10702-1	COL28A1	13122-19	FLRT2	0.9940277	0.14790356	0.9999999	0.99998146	0.14702024	0.99400926	478	TRUE
10702-1	COL28A1	19280-29	UBE2D3	0.994127	0.06414443	0.9999956	0.9999204	0.06376771	0.9940479	478	TRUE
10702-1	COL28A1	4436-1	ENTPD3	0.9953408	0.037480474	0.99831444	0.9987126	0.037305847	0.99405944	478	TRUE
10702-1	COL28A1	14205-6	HEXIM2	0.99501586	0.046252728	0.9991023	0.99906296	0.0460222	0.99408346	478	TRUE
10702-1	COL28A1	7851-30	ANKRD46	0.99451756	0.048707902	0.99984866	0.99956787	0.048440866	0.9940878	478	TRUE
10702-1	COL28A1	5384-67	BRF1	0.9944923	0.05001092	0.9999402	0.9997414	0.049735475	0.9942351	478	TRUE
10702-1	COL28A1	12450-42	PMVK	0.9947953	0.05360496	0.99974126	0.99945086	0.053325962	0.99424905	478	TRUE
10702-1	COL28A1	20924-85	TCEAL1	0.99463654	0.046168625	0.99989825	0.9996494	0.045921	0.99428785	478	TRUE
10702-1	COL28A1	3605-77	MASP1	0.9945585	0.05804187	0.9999615	0.99978304	0.057726037	0.99434274	478	TRUE
10702-1	COL28A1	7136-7	HBE1	0.9954215	0.018931031	0.99886966	0.99894524	0.018844357	0.9943716	478	TRUE
10702-1	COL28A1	12417-46	TPRKB	0.99514776	0.053684354	0.99998754	0.99986964	0.053423863	0.99501806	478	TRUE
10702-1	COL28A1	23621-326	TIMM13	0.995838	0.04744613	0.9999364	0.9997248	0.04724866	0.9955639	478	TRUE
10702-1	COL28A1	7752-31	CLEC4D	0.9955498	0.03518772	0.9997708	0.99947006	0.03503113	0.99502224	478	TRUE
10702-1	COL28A1	7888-58	COA3	0.9970568	0.01212883	0.9999609	0.99977785	0.012093132	0.9968353	478	TRUE
10702-1	COL28A1	23640-10	EHD2	0.9954012	0.087460935	1.0	0.9999998	0.08705872	0.995401	478	TRUE
10702-1	COL28A1	18871-24	AIF1L	0.99545413	0.09006947	1.0	0.99999267	0.089660026	0.99544686	478	TRUE
10702-1	COL28A1	19241-31	RBP5	0.99346656	0.11376417	0.99999994	0.999986	0.1130209	0.99345267	478	TRUE
10702-1	COL28A1	24702-31	CCDC149	0.99614215	0.045574248	0.99997586	0.9998303	0.04539843	0.9959731	478	TRUE
10702-1	COL28A1	11407-57	PLSCR3	0.996246	0.04647523	0.9999418	0.99974203	0.04630076	0.99598897	478	TRUE
10702-1	COL28A1	18259-15	MEOX2	0.9965764	0.03799355	0.9998669	0.9995828	0.037863478	0.9961607	478	TRUE
10702-1	COL28A1	14132-21	HHLA2	0.9964577	0.045600653	0.99999076	0.99989194	0.04543912	0.99635	478	TRUE
10702-1	COL28A1	12415-122	EDF1	0.99678403	0.035238385	0.9998868	0.99962306	0.03512506	0.9964083	478	TRUE
10702-1	COL28A1	13926-1	RMI1	0.9969861	0.015254855	0.99974465	0.9994425	0.015208879	0.9964303	478	TRUE
10702-1	COL28A1	19142-39	DNMT3L	0.9968334	0.04054898	0.9998817	0.99961096	0.040420577	0.9964456	478	TRUE
10702-1	COL28A1	13994-1	FBL	0.9969348	0.015137255	0.9998161	0.9995213	0.015090856	0.9964576	478	TRUE
10702-1	COL28A1	11164-7	TENM2	0.9967963	0.03695178	0.99995613	0.9997707	0.036833398	0.9965677	478	TRUE
10702-1	COL28A1	3503-4	ITGA1|ITGB1	0.9969967	0.046398878	0.99998844	0.9998746	0.04625953	0.99687165	478	TRUE
10702-1	COL28A1	22057-9	ALDH1B1	0.99541456	0.050478995	0.99999684	0.99993384	0.050247528	0.9953487	478	TRUE
10702-1	COL28A1	6117-4	PCSK2	0.9906733	0.11352152	0.99994755	0.99976015	0.11246274	0.9904357	478	TRUE
10702-1	COL28A1	3629-60	CDC42BPB	0.99076736	0.056300282	0.9999014	0.99965787	0.05578048	0.9904284	478	TRUE
10702-1	COL28A1	8233-2	ITIH5	0.9910864	0.05647564	0.9995573	0.9993178	0.05597224	0.9904103	478	TRUE
10702-1	COL28A1	9819-110	MCL1	0.99071693	0.058461607	0.9998269	0.99954605	0.057918902	0.9902672	478	TRUE
10702-1	COL28A1	24201-86	PAGE4	0.9904648	0.11021304	0.9999508	0.99976593	0.10916214	0.99023294	478	TRUE
10702-1	COL28A1	21676-17	SERPINB2	0.99046	0.07282108	0.99995005	0.9997646	0.072126366	0.99022686	478	TRUE
10702-1	COL28A1	24475-45	SNX12	0.99017775	0.20717347	1.0	0.99999845	0.20513856	0.9901762	478	TRUE
10702-1	COL28A1	9178-30	NRG1	0.99119794	0.04563403	0.9987552	0.99893177	0.04523236	0.9901391	478	TRUE
10702-1	COL28A1	13708-56	KLK8	0.9899596	0.120946646	0.9999996	0.99997216	0.11973229	0.98993206	478	TRUE
10702-1	COL28A1	22148-135	FOXP3	0.9904512	0.05661416	0.99969286	0.99941486	0.056073565	0.9898717	478	TRUE
10702-1	COL28A1	7805-52	GOSR1	0.9900643	0.063841164	0.9999567	0.99977636	0.06320686	0.9898429	478	TRUE
10702-1	COL28A1	20120-101	AMIGO1	0.9910176	0.05360937	0.9984087	0.99880135	0.05312783	0.9898297	478	TRUE
10702-1	COL28A1	7881-244	PARP16	0.9954221	0.051475108	0.999997	0.9999358	0.05123946	0.9953582	478	TRUE
10702-1	COL28A1	9831-12	G3BP2	0.9954051	0.06067115	0.999992	0.9999019	0.060392372	0.99530745	478	TRUE
10702-1	COL28A1	23341-16	DMC1	0.99514127	0.05651182	0.9999891	0.9998812	0.056237243	0.9950231	478	TRUE
10702-1	COL28A1	12795-2	ZNF566	0.9954032	0.046000957	0.99994236	0.9997461	0.0457895	0.99515045	478	TRUE
10702-1	COL28A1	10425-3	B4GALT5	0.9952351	0.04755652	0.9999663	0.9997929	0.047329918	0.995029	478	TRUE
10702-1	COL28A1	11218-84	TPMT	0.99539655	0.047926188	0.99989206	0.99963695	0.04770556	0.9950352	478	TRUE
10702-1	COL28A1	7983-1,24895-25	FCHSD1,PCDHGC5	0.9953998	0.048839927	0.9998943	0.99964064	0.04861525	0.9950421	478	TRUE
10702-1	COL28A1	6577-64	LAMA4	0.9954098	0.048051476	0.9998925	0.9996371	0.04783091	0.9950486	478	TRUE
10702-1	COL28A1	6369-82	DEAF1	0.9951616	0.053582847	0.9999906	0.99989194	0.053323593	0.99505407	478	TRUE
10702-1	COL28A1	9786-310	IER3	0.9953972	0.04826832	0.9999076	0.99966365	0.04804615	0.9950624	478	TRUE
10702-1	COL28A1	5757-45	GNAS	0.9953981	0.04604131	0.9999228	0.99968976	0.045829434	0.9950893	478	TRUE
10702-1	COL28A1	12403-30	RAB39B	0.9953941	0.04665202	0.99992675	0.99969655	0.046437144	0.99509203	478	TRUE
10702-1	COL28A1	11699-16	PTP4A2	0.9951775	0.055158436	0.9999975	0.99994135	0.054892436	0.99511915	478	TRUE
10702-1	COL28A1	25088-42	PHKA1	0.99541014	0.052670658	0.9999339	0.9997183	0.05242891	0.99512976	478	TRUE
10702-1	COL28A1	21909-10	ITGA5|ITGB1	0.99542636	0.045572102	0.9999295	0.9997033	0.045363672	0.995131	478	TRUE
10702-1	COL28A1	22065-32	IRF8	0.9953986	0.048476875	0.99994296	0.9997481	0.048253812	0.9951478	478	TRUE
10702-1	COL28A1	16749-79	GDF10	0.9954019	0.04587376	0.99994314	0.9997487	0.04566283	0.99515176	478	TRUE
10702-1	COL28A1	8700-325	GALNT11	0.99609005	0.011883974	0.9993979	0.99920225	0.0118375085	0.9952954	478	TRUE
10702-1	COL28A1	22815-4	TRIM40	0.9954077	0.039957106	0.999948	0.9997582	0.03977361	0.995167	478	TRUE
10702-1	COL28A1	25308-8	LIMK1	0.9953003	0.053667545	0.9999881	0.9998736	0.053415325	0.99517447	478	TRUE
10702-1	COL28A1	14043-12	EEA1	0.99541855	0.044863522	0.9999542	0.9997688	0.044657983	0.9951884	478	TRUE
10702-1	COL28A1	5623-11	CD300LF	0.995432	0.045996845	0.99994785	0.9997573	0.04578673	0.99519044	478	TRUE
10702-1	COL28A1	14670-1	SKIL	0.99534225	0.053609073	0.99998254	0.99985087	0.053359374	0.99519384	478	TRUE
10702-1	COL28A1	7842-52	SERF1A	0.9954037	0.04695773	0.9999668	0.9997944	0.0467419	0.9951991	478	TRUE
10702-1	COL28A1	19602-36	JUND	0.99523294	0.056671143	0.9999996	0.999972	0.05640099	0.99520504	478	TRUE
10702-1	COL28A1	6375-75	XXYLT1	0.99522084	0.14476162	1.0	0.9999949	0.14406978	0.9952157	478	TRUE
10702-1	COL28A1	13054-87	PFN2	0.9953634	0.053583026	0.9999873	0.9998679	0.053334583	0.9952319	478	TRUE
10702-1	COL28A1	4179-57	YWHAG	0.9952917	0.10618609	0.99999934	0.9999648	0.105686136	0.99525666	478	TRUE
10702-1	COL28A1	12845-18,22816-4,21823-5,12616-45,13451-2	SNX17,TRIM54,NRBP1,PPM1G,FNDC4	0.99536467	0.053646207	0.9999934	0.99991006	0.05339754	0.99527514	478	TRUE
10702-1	COL28A1	22792-21	WARS2	0.9957881	0.037116826	0.9997991	0.99950325	0.036960494	0.99529344	478	TRUE
10702-1	COL28A1	13481-24	TCEA2	0.99380434	0.053591907	0.99995905	0.9997789	0.05325987	0.99358463	478	TRUE
10702-1	COL28A1	15612-5	LIN7B	0.99241227	0.10983592	0.99998283	0.9998528	0.109002516	0.9922662	478	TRUE
10702-1	COL28A1	8330-1	LRP11	0.9933689	0.16055101	0.99999994	0.9999892	0.15948638	0.9933582	478	TRUE
10702-1	COL28A1	8664-36	PKDCC	0.99185276	0.054971457	0.99989563	0.9996472	0.05452359	0.9915028	478	TRUE
10702-1	COL28A1	17515-6	HSPA13	0.9916736	0.05366361	0.9998905	0.9996386	0.053216785	0.9913152	478	TRUE
10702-1	COL28A1	11457-53	GALE	0.99144137	0.085900664	0.9999883	0.9998765	0.08516547	0.99131894	478	TRUE
10702-1	COL28A1	9790-28	BRSK2	0.99156415	0.0536623	0.9999435	0.9997529	0.053209614	0.9913191	478	TRUE
10702-1	COL28A1	8467-9	INHBA|INHBB	0.99167967	0.07845312	0.9998932	0.99964315	0.07780037	0.9913258	478	TRUE
10702-1	COL28A1	6578-29	TNMD	0.9918803	0.05451733	0.9997774	0.99948615	0.054074664	0.9913706	478	TRUE
10702-1	COL28A1	7910-41	LRFN1	0.991631	0.06816846	0.999948	0.9997608	0.067597955	0.9913938	478	TRUE
10702-1	COL28A1	24267-24	PWWP2B	0.99179965	0.053635895	0.99987155	0.9995982	0.05319606	0.99140114	478	TRUE
10702-1	COL28A1	21923-24	SAE1|UBA2	0.99171674	0.07572073	0.9999287	0.9997064	0.075093515	0.9914256	478	TRUE
10702-1	COL28A1	11570-94	BCAP29	0.9917711	0.062411904	0.99990106	0.99965656	0.061898325	0.99143046	478	TRUE
10702-1	COL28A1	6367-66	FMOD	0.9916541	0.12148601	0.9999754	0.9998321	0.120472096	0.9914876	478	TRUE
10702-1	COL28A1	23274-27	EFCAB1	0.99156857	0.1062457	0.99999547	0.9999192	0.10534989	0.9914884	478	TRUE
10702-1	COL28A1	9264-11	CTSO	0.9916056	0.07645911	0.9999892	0.999883	0.07581728	0.9914895	478	TRUE
10702-1	COL28A1	22531-44	PITX2	0.9917297	0.058380485	0.9999542	0.99977154	0.05789766	0.9915031	478	TRUE
10702-1	COL28A1	7823-22	ST6GALNAC2	0.9918362	0.053653598	0.99976355	0.99947435	0.053215582	0.9913148	478	TRUE
10702-1	COL28A1	13439-6	IQCF3	0.99166363	0.05368054	0.9999773	0.9998393	0.05323304	0.99150425	478	TRUE
10702-1	COL28A1	12891-1	MICALL2	0.9918396	0.07267195	0.999905	0.9996633	0.07207891	0.9915056	478	TRUE
10702-1	COL28A1	4540-11	CBX5	0.9920432	0.05360037	0.999773	0.999482	0.053173885	0.9915293	478	TRUE
10702-1	COL28A1	12572-236	EFS	0.9923991	0.050943136	0.99926305	0.9991504	0.050555922	0.9915559	478	TRUE
10702-1	COL28A1	6938-21	PCDHGA12	0.9915953	0.17708564	0.9999996	0.9999725	0.1755973	0.9915681	478	TRUE
10702-1	COL28A1	8864-59	CENPW	0.99171335	0.083690464	0.99998873	0.9998793	0.08299695	0.99159366	478	TRUE
10702-1	COL28A1	23318-60	PCTP	0.99173504	0.06710631	0.99998766	0.99987185	0.06655168	0.99160796	478	TRUE
10702-1	COL28A1	13516-46	EMC4	0.9917465	0.095065415	0.99998695	0.9998664	0.094280794	0.991614	478	TRUE
10702-1	COL28A1	19116-1	BLOC1S5	0.9919715	0.053684175	0.9998987	0.9996522	0.05325317	0.9916265	478	TRUE
10702-1	COL28A1	7935-26	LARGE1	0.99237084	0.05366403	0.9994578	0.9992566	0.05325462	0.9916331	478	TRUE
10702-1	COL28A1	17808-37	NIT2	0.9926957	0.049104035	0.99878	0.99893004	0.048745364	0.99163353	478	TRUE
10702-1	COL28A1	20953-34	MMACHC	0.99179745	0.08877176	0.9999898	0.99988717	0.08804361	0.99168557	478	TRUE
10702-1	COL28A1	3472-40	BIRC5	0.9916451	0.05359912	0.999907	0.99966705	0.053151302	0.99131495	478	TRUE
10702-1	COL28A1	6360-7	DEFB128	0.9917204	0.05367005	0.9998574	0.99958134	0.05322568	0.9913052	478	TRUE
10702-1	COL28A1	23394-125	GAS2	0.99186254	0.10833216	0.99997383	0.9998254	0.107450604	0.9916894	478	TRUE
10702-1	COL28A1	4905-63	COTL1	0.9910127	0.08800149	0.99999726	0.99993914	0.087210596	0.9909524	478	TRUE
10702-1	COL28A1	4568-17	SLITRK5	0.99054044	0.1571917	0.99999535	0.9999182	0.15570474	0.99045944	478	TRUE
10702-1	COL28A1	7895-108	MRAP	0.99111354	0.051360488	0.9996063	0.9993517	0.050904077	0.990471	478	TRUE
10702-1	COL28A1	19341-36	ACBD6	0.99054915	0.15605706	1.0	0.99999934	0.15458219	0.9905485	478	TRUE
10702-1	COL28A1	6951-26	ASIC4	0.99085754	0.05190152	0.99995065	0.9997655	0.05142701	0.9906252	478	TRUE
10702-1	COL28A1	20441-35	POLR2E	0.99110484	0.054887652	0.999814	0.9995306	0.05439942	0.9906396	478	TRUE
10702-1	COL28A1	6994-19	C3orf18	0.9911223	0.05366105	0.9998127	0.9995291	0.053184662	0.9906556	478	TRUE
10702-1	COL28A1	13132-14	SEMA5A	0.9918179	0.053640902	0.99876523	0.99893206	0.053202007	0.9907587	478	TRUE
10702-1	COL28A1	13954-9	GNPNAT1	0.99175626	0.053632736	0.99900943	0.9990367	0.0531906	0.9908009	478	TRUE
10702-1	COL28A1	6383-90	TLL1	0.99140936	0.053658247	0.9997	0.9994204	0.053197287	0.9908348	478	TRUE
10702-1	COL28A1	5337-64	CD86	0.99169093	0.04607588	0.99924725	0.99914753	0.045693032	0.99084556	478	TRUE
10702-1	COL28A1	12735-39	CSDE1	0.99115527	0.07511997	0.99993014	0.9997113	0.07445556	0.9908691	478	TRUE
10702-1	COL28A1	7740-33	FATE1	0.9912125	0.07756716	0.9999314	0.9997154	0.07688554	0.9909304	478	TRUE
10702-1	COL28A1	11587-5	MGA	0.991131	0.057524562	0.99997795	0.9998411	0.057014376	0.99097353	478	TRUE
10702-1	COL28A1	25078-13	ATG4C	0.99161243	0.05767411	0.99990267	0.9996596	0.057190366	0.9912749	478	TRUE
10702-1	COL28A1	12713-365	RGS19	0.99166656	0.056303144	0.9995839	0.9993354	0.055833943	0.9910075	478	TRUE
10702-1	COL28A1	13992-12	NSF	0.9911805	0.1105293	0.999976	0.9998346	0.109554484	0.9910165	478	TRUE
10702-1	COL28A1	6904-14	LRRTM2	0.9911562	0.1080538	0.99998695	0.9998665	0.1070982	0.9910239	478	TRUE
10702-1	COL28A1	12414-31	YWHAB	0.9912804	0.05674243	0.9999429	0.9997519	0.056247655	0.99103445	478	TRUE
10702-1	COL28A1	22970-8	GIPC1	0.99131817	0.066608846	0.99995	0.99976426	0.06603056	0.99108446	478	TRUE
10702-1	COL28A1	11425-31	RUFY1	0.99130076	0.10913408	0.9999773	0.99983937	0.108184695	0.9911415	478	TRUE
10702-1	COL28A1	5021-13	PPA1	0.9914035	0.08217943	0.9999439	0.9997537	0.08147297	0.9911594	478	TRUE
10702-1	COL28A1	22818-4	SLC25A1	0.99174064	0.055155814	0.99970096	0.99942064	0.054700263	0.99116606	478	TRUE
10702-1	COL28A1	8023-23	KCNJ11	0.9919883	0.049346566	0.9993271	0.99918115	0.048951216	0.991176	478	TRUE
10702-1	COL28A1	21864-20	MAK16	0.9913919	0.08012676	0.9999689	0.9998054	0.079437025	0.99119896	478	TRUE
10702-1	COL28A1	15381-45	DDR2	0.9912338	0.29002762	1.0	0.9999958	0.28748518	0.9912297	478	TRUE
10702-1	COL28A1	12916-3	MTCP1	0.9916207	0.06793368	0.99988246	0.9996236	0.06736445	0.9912475	478	TRUE
10702-1	COL28A1	10082-251	NEFL	0.9918272	0.058036566	0.9999846	0.9998574	0.057562243	0.9916858	478	TRUE
10702-1	COL28A1	9288-7	FKBP7	0.99171454	0.19823176	1.0	0.9999959	0.19658932	0.9917105	478	TRUE
10702-1	COL28A1	7767-1	CLPSL2	0.9934598	0.057044625	0.9999813	0.9998486	0.056671545	0.99330944	478	TRUE
10702-1	COL28A1	13056-18	SLC6A16	0.9932579	0.05447018	0.99969774	0.99941504	0.05410294	0.99267685	478	TRUE
10702-1	COL28A1	25468-5	SOX9	0.9928309	0.053666055	0.99980724	0.99952036	0.053281315	0.9923547	478	TRUE
10702-1	COL28A1	13236-25	WNT3A	0.99249154	0.076973796	0.9999889	0.9998802	0.07639584	0.99237263	478	TRUE
10702-1	COL28A1	2611-72	TYRO3	0.9926845	0.07679188	0.9999234	0.9996939	0.07623011	0.9923806	478	TRUE
10702-1	COL28A1	3814-63	IL11RA	0.9925874	0.06503528	0.9999669	0.99979675	0.0645532	0.9923856	478	TRUE
10702-1	COL28A1	22119-18	COPS8	0.9925537	0.053665638	0.99998665	0.99986386	0.05326603	0.9924186	478	TRUE
10702-1	COL28A1	14615-46	KRTAP2-4	0.9925318	0.08202076	0.9999908	0.9998943	0.08140821	0.9924269	478	TRUE
10702-1	COL28A1	22578-17	ROBO2	0.99265194	0.053620696	0.99996775	0.9998	0.053226687	0.99245346	478	TRUE
10702-1	COL28A1	21786-25	CDKL2	0.99258345	0.055681467	0.9999875	0.99986994	0.055268504	0.99245435	478	TRUE
10702-1	COL28A1	25114-256	TBC1D24	0.99273384	0.056233346	0.9999941	0.9999129	0.055824745	0.9926474	478	TRUE
10702-1	COL28A1	25413-80	GAGE2B	0.9927608	0.061372697	0.9999902	0.99988973	0.060928408	0.9926513	478	TRUE
10702-1	COL28A1	7765-15	ITM2A	0.9928399	0.054519534	0.9999753	0.99983096	0.05412917	0.992672	478	TRUE
10702-1	COL28A1	18833-76	PEA15	0.9926845	0.18277758	1.0	0.9999908	0.18144047	0.99267536	478	TRUE
10702-1	COL28A1	17772-7	UBD	0.99338186	0.047985256	0.9995704	0.9993219	0.047667682	0.9927082	478	TRUE
10702-1	COL28A1	9910-9	MTAP	0.9924091	0.107702196	0.99999523	0.999917	0.10688464	0.99232674	478	TRUE
10702-1	COL28A1	11142-11	ANGPTL1	0.99291843	0.05575514	0.999969	0.99980515	0.055360306	0.99272496	478	TRUE
10702-1	COL28A1	7766-25	ZP4	0.99285054	0.07720494	0.9999936	0.9999113	0.07665297	0.9927625	478	TRUE
10702-1	COL28A1	6273-58	P3H1	0.99310696	0.05010104	0.9999058	0.99966335	0.049755692	0.99277264	478	TRUE
10702-1	COL28A1	10064-12	RBBP9	0.99295545	0.059107423	0.9999739	0.99982524	0.058691036	0.99278194	478	TRUE
10702-1	COL28A1	21848-18	UBE2R2	0.99364054	0.050077617	0.9992982	0.99916106	0.04975915	0.992807	478	TRUE
10702-1	COL28A1	14711-27	CST6	0.9929117	0.056602478	0.99999446	0.99991417	0.056201264	0.99282646	478	TRUE
10702-1	COL28A1	16748-1	BMP3	0.99327695	0.053641975	0.9998591	0.9995811	0.053281337	0.99286085	478	TRUE
10702-1	COL28A1	25280-2	LIMD1	0.99292237	0.11382377	0.9999992	0.9999627	0.11301817	0.9928853	478	TRUE
10702-1	COL28A1	25922-7	LRP5	0.99333584	0.048108935	0.9998689	0.9995927	0.04778833	0.9929313	478	TRUE
10702-1	COL28A1	5825-49	IFNGR1	0.9930312	0.1202063	0.99999696	0.99993527	0.119368605	0.99296695	478	TRUE
10702-1	COL28A1	23923-26	PPM1F	0.99400413	0.049580574	0.9988995	0.99897975	0.049283296	0.99299	478	TRUE
10702-1	COL28A1	5110-84	NRXN1	0.9933785	0.053607345	0.9999086	0.999668	0.053252384	0.9930487	478	TRUE
10702-1	COL28A1	12864-9	NIPAL4	0.99275684	0.051891863	0.9998607	0.9995835	0.051516004	0.99234337	478	TRUE
10702-1	COL28A1	11602-12	CPNE1	0.99256516	0.07037634	0.99994254	0.99975014	0.0698531	0.99231714	478	TRUE
10702-1	COL28A1	10346-5	STAT3	0.9923228	0.055791497	0.99965626	0.9993833	0.055363175	0.9917108	478	TRUE
10702-1	COL28A1	12716-3	ZNF175	0.9921592	0.053622365	0.9999479	0.99976015	0.05320192	0.99192125	478	TRUE
10702-1	COL28A1	11556-19	ARFGAP1	0.9922072	0.054853737	0.9998026	0.9995158	0.054426275	0.99172676	478	TRUE
10702-1	COL28A1	13392-13	ATP1B1	0.9918321	0.06024003	0.99999183	0.9999018	0.059747994	0.9917346	478	TRUE
10702-1	COL28A1	19266-35	G3BP1	0.9917801	0.16832358	0.9999988	0.9999548	0.16693997	0.9917353	478	TRUE
10702-1	COL28A1	21814-13	MMADHC	0.9921285	0.05630362	0.99988	0.999617	0.055860426	0.9917485	478	TRUE
10702-1	COL28A1	3324-51	LY9	0.9919435	0.05623299	0.9999725	0.9998201	0.055779945	0.991765	478	TRUE
10702-1	COL28A1	20948-16	NUDT16	0.9918562	0.13831908	0.9999969	0.9999352	0.13719264	0.99179196	478	TRUE
10702-1	COL28A1	4712-28	APOD	0.99195004	0.070959866	0.9999875	0.9998704	0.070388645	0.9918215	478	TRUE
10702-1	COL28A1	13386-248	RNF34	0.99241376	0.053592384	0.99972135	0.99943656	0.05318582	0.9918546	478	TRUE
10702-1	COL28A1	13430-50	SLC14A1	0.9920239	0.053630948	0.99997956	0.99984473	0.05320318	0.99186987	478	TRUE
10702-1	COL28A1	19293-6	VPS26A	0.99187714	0.25109285	1.0	0.99999493	0.24905325	0.99187213	478	TRUE
10702-1	COL28A1	3741-4	IL5	0.99209046	0.07245064	0.99996144	0.99978393	0.071877584	0.9918761	478	TRUE
10702-1	COL28A1	6992-67	HBD	0.99272263	0.048686147	0.9993075	0.9991666	0.048331838	0.9918953	478	TRUE
10702-1	COL28A1	10550-37	BMPR1B	0.9923321	0.055137217	0.9998679	0.99959254	0.05471443	0.99192774	478	TRUE
10702-1	COL28A1	14072-9	TPT1	0.9924286	0.05652696	0.99998945	0.99988425	0.05609897	0.99231374	478	TRUE
10702-1	COL28A1	8474-6	ROR1	0.9919688	0.18465292	0.99999964	0.9999745	0.18316995	0.9919435	478	TRUE
10702-1	COL28A1	5594-87	MESD	0.99227524	0.0535869	0.999909	0.99966955	0.053172953	0.99194735	478	TRUE
10702-1	COL28A1	23567-37	GNAQ	0.99208874	0.081412375	0.9999957	0.9999214	0.0807683	0.9920107	478	TRUE
10702-1	COL28A1	24659-6	DNAJB13	0.9922458	0.055727124	0.9999728	0.9998212	0.055295005	0.99206835	478	TRUE
10702-1	COL28A1	24472-28	SHARPIN	0.9924596	0.05460596	0.9998756	0.99960625	0.05419421	0.9920688	478	TRUE
10702-1	COL28A1	7123-25	MRPL52	0.99237597	0.053592205	0.9999343	0.9997236	0.053183615	0.99210167	478	TRUE
10702-1	COL28A1	5024-67	RB1	0.99236643	0.053672016	0.9999556	0.9997735	0.05326231	0.99214166	478	TRUE
10702-1	COL28A1	17384-110	PFKM	0.9922282	0.07109755	0.99999785	0.99994594	0.070544995	0.99217457	478	TRUE
10702-1	COL28A1	7864-3	SIGLEC8	0.99244666	0.054380596	0.9999418	0.9997479	0.05396984	0.99219644	478	TRUE
10702-1	COL28A1	14663-44	RNF8	0.98985	0.09478533	0.9999941	0.9999133	0.09382326	0.98976415	478	TRUE
10702-1	COL28A1	15390-3	GAL	0.9924574	0.055493116	0.999971	0.99981326	0.055074554	0.9922721	478	TRUE
10702-1	COL28A1	8352-26	SIGLEC12	0.99246055	0.06382477	0.99997586	0.99983335	0.06334357	0.99229515	478	TRUE
10702-1	COL28A1	13378-80	C5orf63	0.9900817	0.08029741	0.9999338	0.9997236	0.079500996	0.9898081	478	TRUE
10702-1	COL28A1	18399-1	AKAP7	0.98910916	0.056865215	0.99985105	0.99957526	0.056245904	0.98868906	478	TRUE
10702-1	COL28A1	25273-80	CALD1	0.9898558	0.12341547	0.9999901	0.9998897	0.12216352	0.98974663	478	TRUE
10702-1	COL28A1	3041-55	MRC2	0.9836807	0.16721815	0.99995285	0.99977064	0.16448927	0.9834551	478	TRUE
10702-1	COL28A1	22155-44	GEMIN7	0.9840217	0.12056285	0.99998975	0.99988776	0.11863647	0.9839113	478	TRUE
10702-1	COL28A1	11545-9	TNFRSF14	0.984079	0.13372743	0.9999456	0.9997579	0.13159835	0.98384076	478	TRUE
10702-1	COL28A1	3681-87	KLK14	0.98572326	0.054694593	0.9976021	0.9980543	0.05391373	0.98380536	478	TRUE
10702-1	COL28A1	8925-25	RRM2B	0.98409	0.12936693	0.9998417	0.99956626	0.1273087	0.98366314	478	TRUE
10702-1	COL28A1	11281-6	GRB7	0.9844626	0.054364562	0.9992777	0.9991673	0.05351988	0.9836429	478	TRUE
10702-1	COL28A1	21742-43	OTUD7B	0.9839998	0.100694954	0.99988776	0.9996365	0.09908381	0.9836421	478	TRUE
10702-1	COL28A1	18306-1	PALM	0.9844298	0.06635332	0.999276	0.99916667	0.06532019	0.98360944	478	TRUE
10702-1	COL28A1	15434-5	PNOC	0.9838366	0.112365484	0.9999436	0.9997545	0.11054928	0.9835951	478	TRUE
10702-1	COL28A1	18274-2	SERF2	0.98382807	0.103192925	0.99994767	0.9997615	0.1015241	0.98359346	478	TRUE
10702-1	COL28A1	6295-67	VCY1B, VCY	0.9846161	0.05368668	0.99859196	0.99889034	0.052860767	0.9835235	478	TRUE
10702-1	COL28A1	8942-2	MRPL21	0.983576	0.15558153	0.9999918	0.99990237	0.15302627	0.98348	478	TRUE
10702-1	COL28A1	12425-104	ARF6	0.98477566	0.053593874	0.9980614	0.99868286	0.052777942	0.98347855	478	TRUE
10702-1	COL28A1	19183-164	RPL12	0.9835005	0.29927582	0.9999982	0.99995	0.2943379	0.9834513	478	TRUE
10702-1	COL28A1	7797-11	CCDC167	0.9842361	0.06643593	0.99992245	0.999696	0.06538864	0.9839369	478	TRUE
10702-1	COL28A1	14054-17	IL15RA	0.98344564	0.37104237	1.0	0.99999464	0.3649	0.98344034	478	TRUE
10702-1	COL28A1	8843-34	MYRF	0.98357356	0.07318497	0.99996185	0.99978644	0.0719828	0.9833635	478	TRUE
10702-1	COL28A1	13942-140	SPSB1	0.98341763	0.12791795	0.9999821	0.99985206	0.12579677	0.98327214	478	TRUE
10702-1	COL28A1	20576-71	FZD7	0.98325443	0.48451507	1.0	0.99999946	0.4764016	0.9832539	478	TRUE
10702-1	COL28A1	17447-52	SFRP4	0.9833032	0.25758827	0.99999744	0.9999419	0.25328737	0.983246	478	TRUE
10702-1	COL28A1	8073-3	CD84	0.98346514	0.12810987	0.9999363	0.9997337	0.1259916	0.98320323	478	TRUE
10702-1	COL28A1	13543-7	PTGR1	0.98376966	0.08765352	0.9996939	0.9994194	0.086230874	0.98319846	478	TRUE
10702-1	COL28A1	12420-10	GPD1L	0.98412037	0.06435084	0.9990211	0.9990526	0.063328974	0.983188	478	TRUE
10702-1	COL28A1	22023-3	AADAT	0.9832374	0.101908386	0.99999577	0.9999226	0.10020013	0.9831613	478	TRUE
10702-1	COL28A1	6571-75	C17orf78	0.9834189	0.10754174	0.9999346	0.99972826	0.10575858	0.9831517	478	TRUE
10702-1	COL28A1	22795-17	TADA2A	0.9834043	0.0877586	0.9999252	0.99970096	0.08630218	0.9831102	478	TRUE
10702-1	COL28A1	19277-4	TSTD1	0.983168	0.05359453	0.9999887	0.99988	0.05269243	0.98305005	478	TRUE
10702-1	COL28A1	11919-84	LRIT3	0.98442245	0.0536471	0.99978054	0.9994937	0.05281141	0.98392403	478	TRUE
10702-1	COL28A1	25901-3	CRTC3	0.98464537	0.108310044	0.99963087	0.9993736	0.106646985	0.9840286	478	TRUE
10702-1	COL28A1	6622-90	APLN	0.98310465	0.10333407	0.99996877	0.9998064	0.101588205	0.9829143	478	TRUE
10702-1	COL28A1	7880-9	PSMA1	0.98502415	0.069574	0.9998056	0.99952334	0.06853207	0.98455465	478	TRUE
10702-1	COL28A1	9760-13	MAPK9	0.9851618	0.13148671	0.9999519	0.9997687	0.12953569	0.9849339	478	TRUE
10702-1	COL28A1	19612-3	CD81	0.9859401	0.06725097	0.99878424	0.9989518	0.06630543	0.9849066	478	TRUE
10702-1	COL28A1	20521-83	CD28	0.98508745	0.06892818	0.99996036	0.9997836	0.067900285	0.98487425	478	TRUE
10702-1	COL28A1	8803-61	NECTIN1	0.9851788	0.09398985	0.9999162	0.99968493	0.09259681	0.9848684	478	TRUE
10702-1	COL28A1	19488-1	PDCD6	0.9855381	0.080385506	0.9995415	0.9993112	0.079222985	0.9848593	478	TRUE
10702-1	COL28A1	6027-31	RLN3	0.98493403	0.105793655	0.9999943	0.9999143	0.104199775	0.98484963	478	TRUE
10702-1	COL28A1	22862-44	PPM1M	0.9850461	0.09630948	0.99994403	0.999755	0.09486928	0.98480475	478	TRUE
10702-1	COL28A1	25123-198	APEX2	0.98557955	0.073198736	0.99934685	0.9992012	0.072143175	0.98479223	478	TRUE
10702-1	COL28A1	12748-6	BRDT	0.98499614	0.106307805	0.9999396	0.9997442	0.10471278	0.98474413	478	TRUE
10702-1	COL28A1	12392-30	ARL1	0.98482317	0.15480846	0.99998856	0.99987876	0.15245897	0.9847038	478	TRUE
10702-1	COL28A1	15492-1	CRIM1	0.9850838	0.10119331	0.9998402	0.9995641	0.09968389	0.9846544	478	TRUE
10702-1	COL28A1	6283-60	MCEMP1	0.98523605	0.05621034	0.9995691	0.99933046	0.055380452	0.9845764	478	TRUE
10702-1	COL28A1	22832-9	ZC3H8	0.98468554	0.10984486	0.99996644	0.9997966	0.10816265	0.98448527	478	TRUE
10702-1	COL28A1	6439-59,21208-163	C14orf93,CEBPE	0.98431283	0.11278051	0.99995154	0.9997682	0.111011304	0.98408467	478	TRUE
10702-1	COL28A1	19555-1	SUMO2	0.9844431	0.43738085	1.0	0.99999934	0.43057656	0.9844425	478	TRUE
10702-1	COL28A1	6019-12	C1QTNF9	0.9856051	0.05367893	0.99826384	0.9987702	0.052906226	0.984393	478	TRUE
10702-1	COL28A1	13500-9	TEX29	0.985018	0.08725965	0.9995721	0.99933267	0.08595233	0.9843607	478	TRUE
10702-1	COL28A1	15413-3	LCAT	0.98443705	0.11147678	0.999988	0.999875	0.109741874	0.984314	478	TRUE
10702-1	COL28A1	2859-69	HDAC8	0.9845016	0.079328	0.99995935	0.99978185	0.07809854	0.98428684	478	TRUE
10702-1	COL28A1	7182-1	CES1	0.9843798	0.15965277	0.9999916	0.9999008	0.15715897	0.9842822	478	TRUE
10702-1	COL28A1	21793-4	CEP43	0.9846575	0.08847743	0.9998751	0.99960977	0.08711997	0.98427325	478	TRUE
10702-1	COL28A1	7835-2	BNIP3L	0.9855479	0.054901898	0.9980261	0.99866706	0.054108452	0.9842342	478	TRUE
10702-1	COL28A1	5745-64	PI15	0.9844042	0.10597712	0.99997234	0.99982077	0.10432432	0.9842278	478	TRUE
10702-1	COL28A1	10722-13	SYK	0.9851277	0.066826224	0.9990742	0.99907035	0.06583236	0.98421186	478	TRUE
10702-1	COL28A1	11696-7	CRABP2	0.9841667	0.45801246	1.0	0.99999994	0.4507606	0.9841666	478	TRUE
10702-1	COL28A1	11128-29	TMEM132C	0.9851277	0.0536021	0.99878764	0.99895436	0.052804913	0.9840976	478	TRUE
10702-1	COL28A1	13509-5	SCAMP5	0.98317283	0.070564866	0.9999674	0.9998008	0.06937746	0.982977	478	TRUE
10702-1	COL28A1	6406-3	NMES1	0.9833214	0.08126962	0.9998538	0.9995808	0.07991416	0.9829092	478	TRUE
10702-1	COL28A1	11825-27	PPARGC1A	0.98519224	0.11385524	0.9999601	0.9997831	0.1121693	0.98497856	478	TRUE
10702-1	COL28A1	12783-29	HNRNPM	0.98129404	0.11302334	0.999668	0.9993981	0.11090913	0.9807034	478	TRUE
10702-1	COL28A1	12812-25	ACYP2	0.9814246	0.32541382	1.0	0.9999965	0.31936914	0.9814212	478	TRUE
10702-1	COL28A1	24654-13	HES6	0.98152083	0.10912937	0.9999758	0.99983543	0.10711275	0.9813593	478	TRUE
10702-1	COL28A1	2711-6	CNTFR	0.98133755	0.18239212	0.99999064	0.99989426	0.17898823	0.9812338	478	TRUE
10702-1	COL28A1	9808-41	TNRC6B	0.98114705	0.23813027	0.99999946	0.9999694	0.23364082	0.98111707	478	TRUE
10702-1	COL28A1	17512-2	NMI	0.98173493	0.1127305	0.9996196	0.9993675	0.110671476	0.981114	478	TRUE
10702-1	COL28A1	21360-27	SPECC1	0.98112345	0.12489009	0.99999547	0.9999197	0.12253259	0.98104465	478	TRUE
10702-1	COL28A1	11228-37	RIC3	0.9814755	0.07161182	0.99981064	0.9995304	0.070285246	0.98101455	478	TRUE
10702-1	COL28A1	3346-72	AURKB	0.9820216	0.057637155	0.9987885	0.9989593	0.05660093	0.9809996	478	TRUE
10702-1	COL28A1	4967-1	C1QBP	0.9809602	0.28514427	0.9999959	0.9999246	0.27971518	0.9808862	478	TRUE
10702-1	COL28A1	21743-1	WDR48	0.9815607	0.10454005	0.99952936	0.9993051	0.102612406	0.98087865	478	TRUE
10702-1	COL28A1	24289-1	LSMEM1	0.9812541	0.10755938	0.99987644	0.9996139	0.105543084	0.9808752	478	TRUE
10702-1	COL28A1	18842-24	UBE2D2	0.9809765	0.123793185	0.9999885	0.99987864	0.121438205	0.9808575	478	TRUE
10702-1	COL28A1	6221-1	ADPGK	0.9806499	0.21461916	0.9999962	0.9999275	0.21046625	0.98057884	478	TRUE
10702-1	COL28A1	10036-201	ZHX3	0.98234636	0.077922225	0.9991838	0.99913114	0.07654662	0.9814928	478	TRUE
10702-1	COL28A1	24431-32	CMTR1	0.9814446	0.06823087	0.9991017	0.9990887	0.06696481	0.9805502	478	TRUE
10702-1	COL28A1	21595-8	CCDC43	0.9808368	0.15866417	0.9999245	0.9997002	0.15562366	0.9805427	478	TRUE
10702-1	COL28A1	12363-70	TRIB2	0.9807225	0.08758676	0.99990535	0.99966735	0.0858983	0.9803963	478	TRUE
10702-1	COL28A1	8982-65	THBS3	0.9805592	0.19425881	0.99997413	0.99982864	0.19048226	0.98039114	478	TRUE
10702-1	COL28A1	13672-3	HSPA6	0.980659	0.10379362	0.9999284	0.99970865	0.10178615	0.9803733	478	TRUE
10702-1	COL28A1	5532-53	FGFR1	0.98083496	0.113689005	0.99980944	0.9995291	0.11151015	0.9803731	478	TRUE
10702-1	COL28A1	5664-57	DEFB106A	0.98066986	0.109910846	0.9999097	0.9996748	0.10778625	0.9803509	478	TRUE
10702-1	COL28A1	25492-7	TOM1	0.98058826	0.12073964	0.9997653	0.9994821	0.11839587	0.9800804	478	TRUE
10702-1	COL28A1	13934-3	MCF2L	0.9802635	0.18955135	0.99996763	0.999802	0.18581027	0.9800694	478	TRUE
10702-1	COL28A1	7859-21	PCDHGC3	0.9804394	0.137618	0.9998728	0.9996058	0.13492611	0.9800529	478	TRUE
10702-1	COL28A1	14026-24	IL17F	0.98023987	0.11381823	0.9999449	0.9997572	0.111569166	0.98000187	478	TRUE
10702-1	COL28A1	17453-34	CP	0.99128133	0.053610504	0.9992771	0.99916	0.05314309	0.99044865	478	TRUE
10702-1	COL28A1	17854-33	NAA10	0.98209596	0.078731775	0.999546	0.9993164	0.077322155	0.98142457	478	TRUE
10702-1	COL28A1	6469-62	LY6G6D	0.9818655	0.112674534	0.99988693	0.99963546	0.11063124	0.9815076	478	TRUE
10702-1	COL28A1	5690-49	TUFT1	0.9829615	0.10506326	0.99999684	0.9999349	0.10327314	0.9828975	478	TRUE
10702-1	COL28A1	13725-3	FGF16	0.9828326	0.10561788	0.9997843	0.9994977	0.1038047	0.98233896	478	TRUE
10702-1	COL28A1	6633-43	UPK3BL1	0.987051	0.05366236	0.99742687	0.9957792	0.052967485	0.9828849	478	TRUE
10702-1	COL28A1	9231-23	BPNT2	0.9834347	0.102414966	0.9997025	0.999427	0.10071843	0.9828712	478	TRUE
10702-1	COL28A1	14104-1	TRIL	0.9829161	0.10387021	0.99996924	0.9998084	0.10209571	0.98272777	478	TRUE
10702-1	COL28A1	6464-40	PVRIG	0.98309124	0.10034424	0.9998832	0.9996288	0.09864754	0.9827263	478	TRUE
10702-1	COL28A1	6172-7	UBC	0.9834956	0.07291168	0.99935913	0.9992103	0.071708314	0.98271894	478	TRUE
10702-1	COL28A1	13423-94	PRXL2A	0.9830547	0.13536751	0.99986875	0.9995985	0.13307367	0.98266	478	TRUE
10702-1	COL28A1	13652-2	TOM1L1	0.9828036	0.14210695	0.9999516	0.99976856	0.13966322	0.98257613	478	TRUE
10702-1	COL28A1	25041-11	PFKFB4	0.9830352	0.09941751	0.9998118	0.99953145	0.09773091	0.9825746	478	TRUE
10702-1	COL28A1	17811-78	SULT1C2	0.9827637	0.14477521	0.9999664	0.9997968	0.14227982	0.98256403	478	TRUE
10702-1	COL28A1	9249-17	TMEM9	0.9830876	0.10385162	0.9997379	0.9994577	0.10209524	0.9825545	478	TRUE
10702-1	COL28A1	15313-28	MAD2L1	0.98298144	0.05662018	0.9998115	0.999531	0.055656586	0.9825204	478	TRUE
10702-1	COL28A1	18282-1	GNG11	0.98297596	0.0734489	0.9996533	0.99938846	0.0721985	0.98237485	478	TRUE
10702-1	COL28A1	21861-8	PSMB10	0.9824135	0.12456375	0.9999864	0.9998636	0.12237311	0.9822795	478	TRUE
10702-1	COL28A1	18255-6	CYB5R1	0.98260945	0.053689003	0.9985656	0.9988827	0.052755322	0.9815116	478	TRUE
10702-1	COL28A1	4594-22	ADCYAP1	0.9826929	0.09044093	0.9998311	0.9995542	0.08887566	0.9822548	478	TRUE
10702-1	COL28A1	23594-2	NR2C2AP	0.9821994	0.14377046	0.9999955	0.99991995	0.14121126	0.98212075	478	TRUE
10702-1	COL28A1	8932-1	ENTPD6	0.98225564	0.13728559	0.9999722	0.9998207	0.13484955	0.9820795	478	TRUE
10702-1	COL28A1	16610-13	LRP10	0.9820742	0.31420606	1.0	0.9999967	0.30857366	0.982071	478	TRUE
10702-1	COL28A1	12632-14	NAT1	0.9821286	0.15121835	0.9999936	0.99991214	0.14851588	0.9820423	478	TRUE
10702-1	COL28A1	22154-37	GATAD1	0.98218125	0.16948456	0.9999292	0.999711	0.16646455	0.98189735	478	TRUE
10702-1	COL28A1	14042-11	SFRP1	0.9818837	0.15462214	0.9999962	0.9999274	0.15182096	0.9818124	478	TRUE
10702-1	COL28A1	19788-6	MAT2A	0.9818891	0.1368686	0.99998903	0.9998827	0.13438979	0.981774	478	TRUE
10702-1	COL28A1	9168-31	CCL26	0.98223567	0.10622102	0.9997871	0.999501	0.10433407	0.98174554	478	TRUE
10702-1	COL28A1	12668-7	VPS4B	0.98185104	0.10794991	0.9999418	0.9997515	0.10599074	0.9816071	478	TRUE
10702-1	COL28A1	11368-32	AK2	0.9816442	0.21535051	0.99999326	0.9999108	0.21139757	0.9815566	478	TRUE
10702-1	COL28A1	11286-78	SELENOS	0.9817131	0.10999131	0.99997663	0.99983865	0.107979916	0.98155475	478	TRUE
10702-1	COL28A1	20408-11	TOMM20	0.98519707	0.05743265	0.99995095	0.99976707	0.05658248	0.9849676	478	TRUE
10702-1	COL28A1	5756-66	PAPPA2	0.9851484	0.095692396	0.99998295	0.9998541	0.094271205	0.9850046	478	TRUE
10702-1	COL28A1	7897-75	DLG3	0.99004006	0.062078297	0.9999226	0.99969447	0.06146	0.9897376	478	TRUE
10702-1	COL28A1	4246-40	L1CAM	0.9886932	0.06847948	0.9996944	0.99941725	0.06770519	0.98811704	478	TRUE
10702-1	COL28A1	22140-6	FAM204A	0.9895087	0.060790777	0.9993141	0.9991778	0.060153004	0.98869514	478	TRUE
10702-1	COL28A1	23405-33	HORMAD2	0.9896192	0.053687215	0.9990736	0.99906385	0.053129897	0.98869276	478	TRUE
10702-1	COL28A1	24638-3	FAM89B	0.98884636	0.10607159	0.9999788	0.99984336	0.104888506	0.98869145	478	TRUE
10702-1	COL28A1	8072-19	MZT1	0.98888326	0.092663705	0.99996626	0.99979526	0.09163359	0.9886808	478	TRUE
10702-1	COL28A1	19127-1	HSPB6	0.9886796	0.2266528	1.0	0.99999607	0.224087	0.9886757	478	TRUE
10702-1	COL28A1	13950-9	CERT1	0.9885332	0.28352278	0.9999999	0.99998194	0.28027168	0.9885153	478	TRUE
10702-1	COL28A1	3388-58	PAK5	0.98902285	0.05365044	0.99973464	0.9994517	0.05306151	0.98848057	478	TRUE
10702-1	COL28A1	12451-62	BACH1	0.98922455	0.055809736	0.99939615	0.9992266	0.055208363	0.9884595	478	TRUE
10702-1	COL28A1	13434-172	PARVA	0.98845756	0.12757647	0.9999914	0.99989915	0.12610392	0.9883579	478	TRUE
10702-1	COL28A1	7934-11	NDRG4	0.9885536	0.1094448	0.9999529	0.99977	0.10819205	0.9883262	478	TRUE
10702-1	COL28A1	7903-18	VAMP3	0.98882216	0.07871866	0.99975836	0.9994723	0.077838756	0.9883004	478	TRUE
10702-1	COL28A1	8645-257	PEX14	0.98839164	0.088458836	0.99997044	0.9998125	0.087431975	0.9882063	478	TRUE
10702-1	COL28A1	18297-8	MRAS	0.988796	0.05633229	0.9995227	0.9992958	0.055701144	0.98809963	478	TRUE
10702-1	COL28A1	8660-33	OLFML3	0.98883575	0.113398135	0.9999902	0.9998906	0.11213213	0.98872757	478	TRUE
10702-1	COL28A1	15361-37	ANKRD1	0.9884673	0.06798446	0.9998525	0.9995773	0.067200415	0.98804945	478	TRUE
10702-1	COL28A1	6911-103	CLEC6A	0.9886913	0.06323326	0.9995746	0.9993318	0.06251817	0.9880306	478	TRUE
10702-1	COL28A1	9945-8	ARMC5	0.9881919	0.10616994	0.99997085	0.9998143	0.104916275	0.9880084	478	TRUE
10702-1	COL28A1	11149-3	TLR1	0.98863983	0.057009697	0.9996103	0.99935657	0.05636206	0.98800373	478	TRUE
10702-1	COL28A1	8837-8	MFAP3L	0.9880581	0.10729188	0.9999885	0.99987805	0.10601061	0.98793757	478	TRUE
10702-1	COL28A1	9303-9	ICOSLG	0.9886854	0.05543691	0.99941367	0.99923754	0.054809663	0.9879316	478	TRUE
10702-1	COL28A1	5970-61	LECT2	0.98809785	0.10669768	0.9999671	0.99979883	0.10542775	0.98789907	478	TRUE
10702-1	COL28A1	9076-25	PENK	0.98788744	0.1693052	0.99999994	0.9999904	0.1672545	0.98787796	478	TRUE
10702-1	COL28A1	8307-47	C11orf68	0.9879165	0.21162945	0.99999785	0.9999462	0.20907223	0.98786336	478	TRUE
10702-1	COL28A1	14228-1	PCDH15	0.9887931	0.05368066	0.9989805	0.9990321	0.053079065	0.987836	478	TRUE
10702-1	COL28A1	20996-107	SDHAF1	0.9880697	0.066303134	0.9999354	0.9997294	0.06551212	0.9878023	478	TRUE
10702-1	COL28A1	3413-50	BCL2A1	0.98775655	0.11593038	0.9999923	0.99990565	0.11451099	0.9876633	478	TRUE
10702-1	COL28A1	8348-4	EPHB2	0.9887009	0.30778646	1.0	0.99999493	0.30430877	0.9886959	478	TRUE
10702-1	COL28A1	24704-38	COMMD5	0.98898214	0.067317784	0.9999563	0.9997758	0.066576086	0.9887604	478	TRUE
10702-1	COL28A1	3644-5	DKKL1	0.9877527	0.089060605	0.99995995	0.9997824	0.08796985	0.98753774	478	TRUE
10702-1	COL28A1	12560-9	NT5C	0.9892895	0.11273581	0.99999297	0.9999093	0.11152835	0.98919976	478	TRUE
10702-1	COL28A1	21979-12	ITGA6	0.99036103	0.05893159	0.9996193	0.9993613	0.05836355	0.98972845	478	TRUE
10702-1	COL28A1	16883-57	RAB4A	0.9898626	0.074195504	0.999968	0.9998022	0.07344335	0.9896668	478	TRUE
10702-1	COL28A1	7850-1	COX4I2	0.98999643	0.056512356	0.9998992	0.99965423	0.05594703	0.9896541	478	TRUE
10702-1	COL28A1	8389-8	LRRC74A	0.990491	0.053667665	0.9991849	0.999121	0.053157337	0.9896203	478	TRUE
10702-1	COL28A1	11285-8	CD34	0.98984516	0.05649054	0.99994487	0.99975556	0.055916887	0.9896032	478	TRUE
10702-1	COL28A1	11347-9	TALDO1	0.9899586	0.089726985	0.9997566	0.99947006	0.088826	0.98943394	478	TRUE
10702-1	COL28A1	25964-12	C1QTNF4	0.98953676	0.1479119	0.9999882	0.9998758	0.14636427	0.98941386	478	TRUE
10702-1	COL28A1	4468-21	SPHK2	0.9899024	0.054064274	0.999781	0.9994911	0.053518355	0.9893986	478	TRUE
10702-1	COL28A1	12738-43	NISCH	0.98968124	0.061264515	0.99991953	0.99968934	0.06063234	0.9893738	478	TRUE
10702-1	COL28A1	11254-13	PAPLN	0.9898248	0.0664261	0.9998033	0.99951863	0.0657502	0.9893483	478	TRUE
10702-1	COL28A1	6003-28	NEU1	0.99095744	0.04856026	0.99785095	0.9983457	0.048121154	0.9893181	478	TRUE
10702-1	COL28A1	7812-11	S100A9	0.9894786	0.074929	0.9999331	0.99972165	0.07414064	0.98920316	478	TRUE
10702-1	COL28A1	13539-131	KCNN1	0.98953193	0.053661764	0.9998973	0.9996512	0.053100027	0.98918676	478	TRUE
10702-1	COL28A1	20538-71	SIGLEC11	0.98953	0.05367744	0.9995255	0.9992971	0.05311544	0.98883444	478	TRUE
10702-1	COL28A1	11098-1	PDXK	0.990011	0.05453664	0.9992419	0.99914783	0.053991873	0.98916733	478	TRUE
10702-1	COL28A1	12667-2	GDA	0.9892895	0.10640484	0.9999838	0.99985564	0.10526519	0.9891467	478	TRUE
10702-1	COL28A1	3457-57	POSTN	0.9894001	0.071345925	0.999932	0.999718	0.07058966	0.9891211	478	TRUE
10702-1	COL28A1	3405-6	UFC1	0.9891489	0.054317772	0.99999934	0.9999656	0.053728364	0.9891149	478	TRUE
10702-1	COL28A1	2654-19	TNFRSF1A	0.9891033	0.41682267	1.0	0.99999994	0.41228068	0.98910326	478	TRUE
10702-1	COL28A1	7751-121	SFRP2	0.98949414	0.0574283	0.999863	0.9995892	0.056824967	0.98908764	478	TRUE
10702-1	COL28A1	18307-71	PPA2	0.9891218	0.10933751	0.9999973	0.99994	0.10814811	0.9890624	478	TRUE
10702-1	COL28A1	8008-28	HRK	0.98921293	0.058175623	0.99997294	0.99982256	0.05754808	0.9890374	478	TRUE
10702-1	COL28A1	24696-14	MAGIX	0.98933125	0.066544116	0.9998916	0.9996414	0.06583417	0.9889765	478	TRUE
10702-1	COL28A1	17785-11	DNPH1	0.9891392	0.0855363	0.99996096	0.9997839	0.08460731	0.9889254	478	TRUE
10702-1	COL28A1	10013-34	KIAA0319	0.98924106	0.06513691	0.9998889	0.99963677	0.06443611	0.98888177	478	TRUE
10702-1	COL28A1	11456-2	MAGEB10	0.9892391	0.102689624	0.99988705	0.99963367	0.10158459	0.9888767	478	TRUE
10702-1	COL28A1	11396-39	DNAI1	0.9879369	0.08278173	0.99987084	0.9995991	0.08178313	0.98754084	478	TRUE
10702-1	COL28A1	12934-1	HERC5	0.987537	0.11092687	0.9999925	0.99990726	0.10954439	0.9874454	478	TRUE
10702-1	COL28A1	22050-19	KXD1	0.9852726	0.12547636	0.99994326	0.99975353	0.123628415	0.98502976	478	TRUE
10702-1	COL28A1	13133-73	LTBP4	0.985783	0.17262125	0.99997324	0.9998244	0.17016709	0.9856099	478	TRUE
10702-1	COL28A1	3208-2	MATN3	0.9867148	0.05529034	0.99970937	0.99943125	0.054555796	0.9861536	478	TRUE
10702-1	COL28A1	3397-7	PTPN11	0.9862105	0.19753373	0.99999076	0.99989474	0.19480984	0.9861067	478	TRUE
10702-1	COL28A1	4866-59	NTRK2	0.9865382	0.09749067	0.99978685	0.99949867	0.09617826	0.9860436	478	TRUE
10702-1	COL28A1	24271-9	GMPPA	0.9862251	0.110448	0.999952	0.9997688	0.108926594	0.9859971	478	TRUE
10702-1	COL28A1	13687-5	CCL1	0.9867562	0.05767232	0.999298	0.99917305	0.05690852	0.9859402	478	TRUE
10702-1	COL28A1	10527-22	DHX9	0.98663443	0.05576837	0.9995134	0.999291	0.055022996	0.9859349	478	TRUE
10702-1	COL28A1	2602-2	ANGPT2	0.98591816	0.3074677	0.99999994	0.9999874	0.303138	0.98590577	478	TRUE
10702-1	COL28A1	6604-59	NDNF	0.9859803	0.0995931	0.99995035	0.9997659	0.098196834	0.9857494	478	TRUE
10702-1	COL28A1	14112-40	RELT	0.986068	0.09862369	0.99989486	0.9996481	0.09724967	0.985721	478	TRUE
10702-1	COL28A1	13529-39	NAP1L2	0.9857671	0.07010263	0.9999949	0.99991626	0.06910487	0.9856846	478	TRUE
10702-1	COL28A1	17153-46	KIR2DL3	0.98643345	0.06545776	0.9993511	0.99920285	0.06456973	0.9856471	478	TRUE
10702-1	COL28A1	6020-52	UTS2	0.98664534	0.05368948	0.9988209	0.9989658	0.052972477	0.98562497	478	TRUE
10702-1	COL28A1	19821-10	PGLYRP4	0.9859011	0.10068399	0.9999186	0.99968886	0.09926446	0.9855944	478	TRUE
10702-1	COL28A1	17822-57	RERG	0.98649555	0.092412055	0.99996847	0.9998046	0.09116408	0.9863028	478	TRUE
10702-1	COL28A1	18210-12	SPIN1	0.98608506	0.081231594	0.9995873	0.9993425	0.08010126	0.9854367	478	TRUE
10702-1	COL28A1	5463-22	GAS1	0.98539317	0.42766917	1.0	0.9999993	0.42142227	0.98539245	478	TRUE
10702-1	COL28A1	13977-28	BARD1	0.9856831	0.056940198	0.9999029	0.99966204	0.05612499	0.98534995	478	TRUE
10702-1	COL28A1	7625-27	YWHAQ	0.9854285	0.09412444	0.99999416	0.9999138	0.0927529	0.9853436	478	TRUE
10702-1	COL28A1	8041-5	FNDC5	0.9858025	0.05422628	0.99979854	0.9995147	0.0534564	0.9853241	478	TRUE
10702-1	COL28A1	7624-19	ANK2	0.985677	0.11175579	0.99987406	0.999607	0.11015511	0.98528963	478	TRUE
10702-1	COL28A1	20436-93	TPGS2	0.98532254	0.16321784	0.9999969	0.99993575	0.16082221	0.98525923	478	TRUE
10702-1	COL28A1	18398-1	AKR1D1	0.98609966	0.06318474	0.99922335	0.9991448	0.06230645	0.9852563	478	TRUE
10702-1	COL28A1	14136-234	CD93	0.98515934	0.3634044	1.0	0.99999547	0.35801125	0.98515487	478	TRUE
10702-1	COL28A1	23568-41	MEIS2	0.98530304	0.10615289	0.9999703	0.9998125	0.10459277	0.98511827	478	TRUE
10702-1	COL28A1	23176-17	DAG1	0.9853104	0.11142868	0.99996597	0.9997947	0.10979183	0.98510814	478	TRUE
10702-1	COL28A1	9083-35	SIRPA	0.98544925	0.07811791	0.9998709	0.9996001	0.07698123	0.9850552	478	TRUE
10702-1	COL28A1	12452-32	KMT5C	0.9870949	0.053785264	0.99915206	0.99910885	0.05309116	0.98621523	478	TRUE
10702-1	COL28A1	13623-4	KMT2D	0.98662466	0.08340049	0.99992853	0.9997075	0.08228498	0.9863361	478	TRUE
10702-1	COL28A1	3055-54	IL4R	0.9887465	0.05082947	0.99807394	0.998671	0.050257463	0.9874325	478	TRUE
10702-1	COL28A1	8646-61	LRRTM4	0.98715454	0.06805003	0.99987894	0.9996177	0.067175895	0.9867771	478	TRUE
10702-1	COL28A1	21395-23	PCDH17	0.98766446	0.12522554	0.9999342	0.9997258	0.12368082	0.9873937	478	TRUE
10702-1	COL28A1	17505-125	NAALADL1	0.9873994	0.15236962	0.9999961	0.99992687	0.15044966	0.98732716	478	TRUE
10702-1	COL28A1	6914-15	AMIGO2	0.98803383	0.07444751	0.99948543	0.9992754	0.07355666	0.98731786	478	TRUE
10702-1	COL28A1	6247-9	SIRPB1	0.9878341	0.09366983	0.99972135	0.999441	0.09253025	0.9872819	478	TRUE
10702-1	COL28A1	3168-8	ADAMTS5	0.98774976	0.08526385	0.9997314	0.99944973	0.084219344	0.9872062	478	TRUE
10702-1	COL28A1	6296-36	OIT3	0.98718745	0.18691373	0.9999893	0.9998839	0.18451889	0.9870728	478	TRUE
10702-1	COL28A1	25253-17	GNAS|GNAS	0.98726416	0.11142272	0.9999687	0.99980545	0.11000366	0.9870721	478	TRUE
10702-1	COL28A1	21690-31	LRRC4	0.9876491	0.07224923	0.9995962	0.9993476	0.07135689	0.98700476	478	TRUE
10702-1	COL28A1	18886-28	DSCAML1	0.98767996	0.056940317	0.99948907	0.99927723	0.05623881	0.9869661	478	TRUE
10702-1	COL28A1	12515-45	UCK2	0.9874152	0.10904127	0.99980676	0.9995238	0.10766901	0.98694503	478	TRUE
10702-1	COL28A1	7800-85	RAET1E	0.9871984	0.0747897	0.9999366	0.99973357	0.07383227	0.9869354	478	TRUE
10702-1	COL28A1	5383-14	TNFRSF13C	0.9869803	0.13330889	0.9999902	0.9998908	0.13157324	0.98687255	478	TRUE
10702-1	COL28A1	12906-137	FLNA	0.98737866	0.061205924	0.9996582	0.9993888	0.06043342	0.98677516	478	TRUE
10702-1	COL28A1	9970-7	UBXN4	0.9869475	0.083533466	0.99970955	0.9994313	0.08244314	0.98638624	478	TRUE
10702-1	COL28A1	16850-5	RGS5	0.9875468	0.053658962	0.99937516	0.99921614	0.05299074	0.9867727	478	TRUE
10702-1	COL28A1	12658-72	PANK3	0.9868317	0.11175597	0.99998933	0.99988425	0.110284336	0.9867175	478	TRUE
10702-1	COL28A1	22526-81	PDHB	0.98677206	0.13056207	0.9999957	0.9999219	0.128835	0.986695	478	TRUE
10702-1	COL28A1	8069-85	CD3E	0.98688656	0.13268489	0.9999661	0.9997949	0.13094494	0.98668414	478	TRUE
10702-1	COL28A1	7993-23	ASTL	0.98716307	0.07662588	0.99978954	0.9995026	0.07564224	0.98667204	478	TRUE
10702-1	COL28A1	9971-5	CSMD2	0.9867477	0.10352337	0.99999326	0.9999106	0.102151446	0.98665947	478	TRUE
10702-1	COL28A1	23387-18	TIPRL	0.9866186	0.3182189	1.0	0.9999953	0.31396067	0.9866139	478	TRUE
10702-1	COL28A1	16890-37	ADAMTSL1	0.9866892	0.16720563	0.9999927	0.9999087	0.16498	0.9865991	478	TRUE
10702-1	COL28A1	19819-7	RGS21	0.98674035	0.105074346	0.99998087	0.9998488	0.103681095	0.98659116	478	TRUE
10702-1	COL28A1	17456-53	GOLM1	0.98679644	0.15719306	0.9999637	0.9997891	0.15511756	0.98658836	478	TRUE
10702-1	COL28A1	10449-31	SHISA2	0.98730683	0.055410087	0.9994141	0.9992393	0.054706756	0.9865558	478	TRUE
10702-1	COL28A1	11353-143	SMAD2	0.9866283	0.114492	0.9999586	0.99978024	0.11296105	0.98641145	478	TRUE
10702-1	COL28A1	4203-50	CFL1	0.99058115	0.10976744	0.9999846	0.99985766	0.10873356	0.99044013	478	TRUE
10721-76	HSPA1A	14150-7	IL36A	0.99956465	402.331	0.99941915	0.997934	40.2156	0.9974995	19	TRUE
10721-76	HSPA1A	6276-16	FURIN	0.99916506	0.0010467172	0.99999994	0.99999183	0.0010458432	0.9991569	19	TRUE
10721-76	HSPA1A	7757-5	HLA-DQA2	1.0	0.0	0.9997644	0.99887925	0.0	0.99887925	19	TRUE
10721-76	HSPA1A	10760-107	GRIA4	0.98087037	0.0003696084	0.99995124	0.9998344	0.00036253792	0.98070794	19	TRUE
10721-76	HSPA1A	5903-91	HSPA8	0.99878365	0.5183454	1.0	1.0	0.5177149	0.99878365	19	TRUE
10721-76	HSPA1A	21797-4	HLA-C	0.99903387	0.00018328428	0.9994547	0.99921757	0.0001831072	0.9982522	19	TRUE
10721-76	HSPA1A	7124-18	IL21	0.9991404	0.0001733303	0.9992478	0.9987734	0.00017318131	0.99791485	19	TRUE
10721-76	HSPA1A	12332-7	EEF2K	0.99851537	0.00048208237	0.99898547	0.9985824	0.00048136665	0.9970999	19	TRUE
10721-76	HSPA1A	2730-58	MICA	0.99694556	0.011495233	0.99981105	0.9996485	0.011460121	0.99659514	19	TRUE
10721-76	HSPA1A	9491-13	TRGC1_HUMAN	0.9869479	0.034451842	0.9997797	0.99962395	0.034002174	0.98657674	19	TRUE
10721-76	HSPA1A	23558-33	METTL2B	0.9991066	0.000207901	0.9991544	0.9972804	0.00020771526	0.99638945	19	TRUE
10721-76	HSPA1A	22043-174	HSPA2	0.996441	0.029395878	0.9999376	0.9997967	0.02929126	0.9962384	19	TRUE
10721-76	HSPA1A	19590-46	SFTPD	0.9970203	0.0029597878	0.9992435	0.9991425	0.0029509687	0.9961654	19	TRUE
10721-76	HSPA1A	4983-6	ERP29	0.9916546	0.00091570616	0.9988079	0.99822295	0.0009080642	0.98989236	19	TRUE
10721-76	HSPA1A	12888-18	SAP30	0.9926604	0.0019856095	0.99874145	0.9961819	0.001971036	0.9888703	19	TRUE
10721-76	HSPA1A	20213-82	HSPA6	0.99956244	0.00036597252	1.0	0.99999994	0.0003658124	0.9995624	19	TRUE
10721-76	HSPA1A	6069-71	SUMF2	0.99918795	0.008179843	1.0	1.0	0.008173201	0.99918795	19	TRUE
10721-76	HSPA1A	5102-55	MICB	0.99973625	703.931	0.99991137	0.99964446	70.3745	0.9993808	19	TRUE
10721-76	HSPA1A	6324-11	DNASE1L2	0.99942124	0.0007132888	1.0	1.0	0.000712876	0.99942124	19	TRUE
11228-37	RIC3	13473-55	ITPKA	0.98052865	0.9990112	1.0	1.0	0.9795591	0.98052865	36	TRUE
11228-37	RIC3	9177-6	FAM3B	0.9809697	0.9978769	0.9999991	0.9999752	0.978887	0.9809454	36	TRUE
11228-37	RIC3	7910-41	LRFN1	0.98087937	0.9991145	1.0	1.0	0.9800108	0.98087937	36	TRUE
11228-37	RIC3	8240-207	GPNMB	0.98095506	0.99743396	0.99996	0.99985504	0.9784379	0.98081285	36	TRUE
11228-37	RIC3	24926-9	KHSRP	0.98079455	0.9979474	1.0	0.99999684	0.97878134	0.98079145	36	TRUE
11228-37	RIC3	13539-131	KCNN1	0.98072934	0.99921596	1.0	1.0	0.9799604	0.98072934	36	TRUE
11228-37	RIC3	12750-9	ITGB2	0.9806964	0.9989298	1.0	1.0	0.97964686	0.9806964	36	TRUE
11228-37	RIC3	20135-85	RNGTT	0.9806295	0.99881905	1.0	0.99999994	0.97947145	0.98062944	36	TRUE
11228-37	RIC3	13926-1	RMI1	0.9805852	0.99904233	1.0	1.0	0.97964615	0.9805852	36	TRUE
11228-37	RIC3	22065-32	IRF8	0.98055965	0.99917346	1.0	1.0	0.9797492	0.98055965	36	TRUE
11228-37	RIC3	12811-55	ZNF415	0.98054725	0.9981907	0.99999994	0.9999935	0.9787731	0.9805409	36	TRUE
11228-37	RIC3	22148-135	FOXP3	0.980535	0.9989115	1.0	0.9999999	0.97946763	0.98053485	36	TRUE
11228-37	RIC3	8785-1	ARMC5	0.9804885	0.99932814	1.0	1.0	0.9798297	0.9804885	36	TRUE
11228-37	RIC3	7864-3	SIGLEC8	0.9809553	0.99902326	1.0	1.0	0.97999716	0.9809553	36	TRUE
11228-37	RIC3	4866-59	NTRK2	0.9804109	0.9985921	1.0	0.99999666	0.97903055	0.9804076	36	TRUE
11228-37	RIC3	6421-52	IFNA16	0.9803625	0.9985167	1.0	0.99999917	0.9789083	0.98036164	36	TRUE
11228-37	RIC3	6360-7	DEFB128	0.98035556	0.9986715	1.0	0.99999905	0.97905314	0.9803546	36	TRUE
11228-37	RIC3	3418-12	CAMK1D	0.98033804	0.9990366	1.0	1.0	0.9793936	0.98033804	36	TRUE
11228-37	RIC3	11285-8	CD34	0.98032457	0.9990129	1.0	1.0	0.9793569	0.98032457	36	TRUE
11228-37	RIC3	4468-21	SPHK2	0.9802786	0.9988172	1.0	0.99999964	0.9791191	0.98027825	36	TRUE
11228-37	RIC3	24958-3	RFX5	0.9801938	0.9985352	1.0	0.99999666	0.97875804	0.9801905	36	TRUE
11228-37	RIC3	8843-34	MYRF	0.98005587	0.9991946	1.0	1.0	0.9792665	0.98005587	36	TRUE
11228-37	RIC3	13236-25	WNT3A	0.9800144	0.9988917	1.0	0.99999994	0.97892827	0.9800143	36	TRUE
11228-37	RIC3	11602-12	CPNE1	0.9800062	0.99901086	1.0	0.9999999	0.97903687	0.9800061	36	TRUE
11228-37	RIC3	7751-121	SFRP2	0.980954	0.99930453	1.0	1.0	0.98027176	0.980954	36	TRUE
11228-37	RIC3	5745-64	PI15	0.9801618	0.9994367	1.0	1.0	0.9796096	0.9801618	36	TRUE
11228-37	RIC3	11185-145	GCH1	0.9809681	0.9981615	0.99999994	0.99999577	0.9791646	0.98096395	36	TRUE
11228-37	RIC3	20972-37	NUDT21	0.9809808	0.5807634	0.9999996	0.9999858	0.56971776	0.9809669	36	FALSE
11228-37	RIC3	3505-6	LTA|LTB	0.99793863	0.16025764	0.9999991	0.9999739	0.1599273	0.9979126	36	FALSE
11228-37	RIC3	9369-174	LRRC4C	0.9949709	0.9973065	0.99999994	0.99999565	0.992291	0.99496657	36	TRUE
11228-37	RIC3	3057-55	CCN4	0.99401814	0.9978498	1.0	0.999999	0.99188083	0.9940171	36	TRUE
11228-37	RIC3	12580-7	PSMB5	0.99350613	0.9977752	1.0	0.99999934	0.99129575	0.9935055	36	FALSE
11228-37	RIC3	9005-16	PLXNA1	0.98100907	0.9980036	0.99999994	0.9999958	0.9790506	0.98100495	36	TRUE
11228-37	RIC3	12960-9	GCK	0.98097634	0.99860513	1.0	1.0	0.979608	0.98097634	36	TRUE
11228-37	RIC3	23595-6	LACC1	0.98096806	0.99908876	1.0	1.0	0.98007417	0.98096806	36	TRUE
11228-37	RIC3	6439-59,21208-163	C14orf93,CEBPE	0.9809693	0.9985049	1.0	0.9999998	0.9795026	0.98096913	36	FALSE
11263-57	CASQ1	2979-8	CXCL5	0.98064774	0.9988025	0.9999094	0.9997997	0.9794734	0.98045135	286	TRUE
11263-57	CASQ1	20576-71	FZD7	0.9860277	0.999258	0.99999994	0.99999756	0.9852961	0.98602533	286	TRUE
11263-57	CASQ1	11699-16	PTP4A2	0.98572356	0.99924695	0.99999994	0.9999969	0.98498124	0.9857205	286	TRUE
11263-57	CASQ1	3073-51	IL18BP	0.9857315	0.99916035	0.9999996	0.9999939	0.9849038	0.98572546	286	TRUE
11263-57	CASQ1	13728-19	ERP29	0.98579663	0.9992567	0.99999994	0.9999973	0.98506385	0.985794	286	TRUE
11263-57	CASQ1	12847-27	RNGTT	0.9861008	0.998713	0.9999155	0.9998057	0.9848317	0.98590916	286	TRUE
11263-57	CASQ1	6375-75	XXYLT1	0.9859527	0.9992736	0.99999994	0.9999981	0.98523647	0.98595077	286	TRUE
11263-57	CASQ1	12018-84	TPK1	0.9860317	0.9990669	0.9999985	0.999985	0.98511165	0.9860169	286	TRUE
11263-57	CASQ1	19183-164	RPL12	0.98625094	0.9990007	0.99999666	0.99997336	0.98526543	0.98622465	286	TRUE
11263-57	CASQ1	11617-1	ITGAL	0.9855774	0.9993001	0.99999994	0.9999988	0.9848876	0.9855762	286	TRUE
11263-57	CASQ1	8348-4	EPHB2	0.9862628	0.9994244	1.0	0.99999976	0.9856951	0.98626256	286	TRUE
11263-57	CASQ1	22371-46	FAM110A	0.9863596	0.998866	0.9999837	0.99992317	0.9852411	0.98628384	286	TRUE
11263-57	CASQ1	6990-44	SDF2L1	0.9863734	0.9989407	0.99999267	0.999957	0.98532856	0.98633105	286	TRUE
11263-57	CASQ1	22815-4	TRIM40	0.9863359	0.99948794	1.0	0.9999999	0.9858308	0.98633575	286	TRUE
11263-57	CASQ1	5813-58	EPO	0.98652154	0.99883986	0.9999784	0.99991155	0.985377	0.9864343	286	TRUE
11263-57	CASQ1	12656-1	KLC1	0.9865196	0.99899024	0.9999965	0.9999718	0.9855234	0.98649174	286	TRUE
11263-57	CASQ1	13700-10	ANXA2	0.98564655	0.9993157	0.99999994	0.9999989	0.98497206	0.9856455	286	TRUE
11263-57	CASQ1	9936-27	LNX1	0.98538977	0.9992931	0.99999994	0.99999833	0.98469317	0.9853881	286	TRUE
11263-57	CASQ1	25948-18	PKN2	0.987186	0.99838567	0.99942774	0.99934953	0.98559237	0.9865439	286	TRUE
11263-57	CASQ1	25414-11	LCE3B	0.98480314	0.99914634	0.99999934	0.9999904	0.9839625	0.98479366	286	TRUE
11263-57	CASQ1	24704-38	COMMD5	0.9844259	0.99963146	1.0	0.99999994	0.9840631	0.98442584	286	TRUE
11263-57	CASQ1	13631-1	RBBP5	0.9846767	0.99878824	0.9999462	0.9998497	0.98348355	0.9845287	286	TRUE
11263-57	CASQ1	17356-34	IL1F10	0.9847755	0.99877393	0.99993837	0.9998395	0.9835681	0.9846174	286	TRUE
11263-57	CASQ1	21244-57	NPM1	0.984657	0.99927855	0.99999994	0.9999972	0.9839466	0.98465425	286	TRUE
11263-57	CASQ1	3324-51	LY9	0.9846668	0.99914616	0.99999934	0.9999901	0.9838261	0.9846571	286	TRUE
11263-57	CASQ1	5092-51	JAG1	0.9846708	0.9995083	1.0	0.9999999	0.98418665	0.9846707	286	TRUE
11263-57	CASQ1	9907-216	TNKS	0.9851014	0.9986642	0.9998561	0.9997393	0.9837855	0.98484457	286	TRUE
11263-57	CASQ1	9350-3	FSTL4	0.9853009	0.99875665	0.9999334	0.99983305	0.98407584	0.9851364	286	TRUE
11263-57	CASQ1	6545-58	PRNP	0.9849315	0.9992846	0.99999994	0.9999977	0.98422694	0.98492926	286	TRUE
11263-57	CASQ1	24050-26	GSK3B	0.9849394	0.9994123	1.0	0.9999994	0.9843605	0.9849388	286	TRUE
11263-57	CASQ1	10907-116	NTM	0.98497105	0.99941075	1.0	0.9999994	0.9843907	0.98497045	286	TRUE
11263-57	CASQ1	12528-40	WRNIP1	0.9850066	0.9995454	1.0	0.9999999	0.98455876	0.98500645	286	TRUE
11263-57	CASQ1	19327-31	HAT1	0.98507375	0.99955124	1.0	0.9999999	0.98463166	0.9850736	286	TRUE
11263-57	CASQ1	7939-1	SLC66A1L	0.98510534	0.9993416	1.0	0.999999	0.9844568	0.9851043	286	TRUE
11263-57	CASQ1	16292-288	GIP	0.9865413	0.9995722	1.0	0.99999994	0.9861193	0.9865412	286	TRUE
11263-57	CASQ1	14148-2	ISG15	0.9869383	0.99862295	0.9998539	0.99973524	0.98557925	0.986677	286	TRUE
11263-57	CASQ1	9599-6	PIANP	0.98429555	0.9992538	0.9999999	0.99999607	0.9835611	0.9842917	286	TRUE
11263-57	CASQ1	17384-110	PFKM	0.98741066	0.99967057	1.0	1.0	0.9870854	0.98741066	286	TRUE
11263-57	CASQ1	17199-43	HIF1AN	0.98726565	0.9994799	1.0	0.99999994	0.98675215	0.9872656	286	TRUE
11263-57	CASQ1	7863-50	PGRMC1	0.98731726	0.99898875	0.9999977	0.9999823	0.9863188	0.9872998	286	TRUE
11263-57	CASQ1	24688-9	DMRTB1	0.98730516	0.9996027	1.0	1.0	0.9869129	0.98730516	286	TRUE
11263-57	CASQ1	9468-8	LMAN2	0.9875974	0.99860144	0.99986905	0.99975467	0.9862162	0.9873551	286	FALSE
11263-57	CASQ1	22966-20	GABARAP	0.9873733	0.99908215	0.99999946	0.9999926	0.986467	0.987366	286	FALSE
11263-57	CASQ1	7842-52	SERF1A	0.9873892	0.99937576	1.0	0.9999998	0.98677284	0.987389	286	TRUE
11263-57	CASQ1	5063-12	CD244	0.9874507	0.9990014	0.99999833	0.99998444	0.9864646	0.98743534	286	TRUE
11263-57	CASQ1	13430-50	SLC14A1	0.9872184	0.9995171	1.0	0.99999994	0.98674166	0.9872183	286	TRUE
11263-57	CASQ1	24307-22	KDM8	0.9876155	0.99867564	0.9999314	0.99983007	0.98630756	0.9874477	286	TRUE
11263-57	CASQ1	15310-61	PRC1	0.98752	0.9993747	1.0	0.9999998	0.9869025	0.9875198	286	TRUE
11263-57	CASQ1	12580-7	PSMB5	0.98758036	0.9989952	0.99999845	0.99998474	0.986588	0.9875653	286	FALSE
11263-57	CASQ1	12620-3	SEPTIN11	0.987716	0.9987083	0.9999564	0.99986255	0.9864402	0.98758024	286	TRUE
11263-57	CASQ1	15299-102	MESD	0.9875908	0.9990971	0.99999964	0.9999945	0.9866991	0.98758537	286	FALSE
11263-57	CASQ1	17161-1	DDOST	0.9877276	0.9991706	0.99999994	0.9999976	0.9869084	0.9877252	286	TRUE
11263-57	CASQ1	11202-70	TBX5	0.9872404	0.9994475	1.0	0.9999999	0.98669493	0.98724025	286	TRUE
11263-57	CASQ1	19215-7	NDRG1	0.987476	0.99857694	0.99983454	0.99971694	0.98607075	0.98719645	286	TRUE
11263-57	CASQ1	3635-76	OCIAD1	0.98709756	0.9985157	0.99971133	0.9995992	0.9856324	0.98670197	286	TRUE
11263-57	CASQ1	3627-71	MMEL1	0.98716456	0.9987728	0.99996996	0.9998886	0.9859531	0.9870546	286	TRUE
11263-57	CASQ1	13409-9	NSG2	0.9868757	0.9987346	0.9999401	0.9998415	0.98562694	0.9867193	286	TRUE
11263-57	CASQ1	8903-1	COX6C	0.9869685	0.99876624	0.99996376	0.99987227	0.98575085	0.98684245	286	TRUE
11263-57	CASQ1	22387-26	PITX3	0.9869207	0.9989974	0.99999714	0.9999788	0.9859312	0.9868998	286	TRUE
11263-57	CASQ1	6439-59,21208-163	C14orf93,CEBPE	0.9869306	0.9990129	0.9999976	0.99998206	0.9859564	0.9869129	286	TRUE
11263-57	CASQ1	6273-58	P3H1	0.98697454	0.99918693	0.9999999	0.9999962	0.9861721	0.9869708	286	TRUE
11263-57	CASQ1	10023-32	VDR	0.98699814	0.9996449	1.0	1.0	0.9866476	0.98699814	286	TRUE
11263-57	CASQ1	22009-1	PPM1B	0.9870668	0.9996487	1.0	1.0	0.98672	0.9870668	286	TRUE
11263-57	CASQ1	5734-13	NECTIN4	0.98726016	0.99883175	0.9999852	0.9999264	0.9861068	0.9871875	286	TRUE
11263-57	CASQ1	13392-13	ATP1B1	0.98710746	0.9997147	1.0	1.0	0.9868258	0.98710746	286	TRUE
11263-57	CASQ1	2911-27	MDK	0.98765016	0.9984062	0.99954766	0.9994617	0.986076	0.98711854	286	TRUE
11263-57	CASQ1	11094-104	CLC	0.98714757	0.9990351	0.99999875	0.9999858	0.9861951	0.98713356	286	TRUE
11263-57	CASQ1	8405-108	ADAM10	0.9871613	0.9989735	0.99999696	0.9999765	0.98614794	0.9871381	286	TRUE
11263-57	CASQ1	23591-9	EXD1	0.98734856	0.9986631	0.9999121	0.9998016	0.9860286	0.98715264	286	TRUE
11263-57	CASQ1	21581-87	CDK15	0.9871855	0.99989784	1.0	1.0	0.9870846	0.9871855	286	TRUE
11263-57	CASQ1	5947-90	THPO	0.9847478	0.99854434	0.99967694	0.9995656	0.98331434	0.98432004	286	FALSE
11263-57	CASQ1	13947-371	NUDT12	0.9840783	0.99929225	0.99999994	0.99999726	0.9833818	0.9840756	286	TRUE
11263-57	CASQ1	19488-1	PDCD6	0.98774076	0.9991101	0.9999998	0.9999954	0.98686177	0.9877362	286	TRUE
11263-57	CASQ1	3419-49	CAMK2D	0.9816984	0.99887246	0.99996525	0.9998747	0.9805915	0.98157537	286	TRUE
11263-57	CASQ1	11266-8	SELPLG	0.981412	0.999299	0.9999998	0.99999547	0.98072404	0.9814075	286	TRUE
11263-57	CASQ1	5694-57	SMOC1	0.98146534	0.9994556	1.0	0.99999917	0.980931	0.9814645	286	TRUE
11263-57	CASQ1	10362-35	MYC	0.9818643	0.9986142	0.9997086	0.999598	0.9805036	0.9814696	286	TRUE
11263-57	CASQ1	9168-31	CCL26	0.98150486	0.9991269	0.99999756	0.9999818	0.9806479	0.98148704	286	TRUE
11263-57	CASQ1	11112-18	TMEM167A	0.98178726	0.9987158	0.9998514	0.99973375	0.98052645	0.98152584	286	TRUE
11263-57	CASQ1	9993-11	ZNF264	0.9815562	0.99967253	1.0	0.99999994	0.9812347	0.9815561	286	TRUE
11263-57	CASQ1	2813-11	AGRP	0.9816154	0.9991712	0.9999989	0.99998635	0.9808019	0.981602	286	TRUE
11263-57	CASQ1	7881-244	PARP16	0.98137057	0.9999947	1.0	1.0	0.9813654	0.98137057	286	TRUE
11263-57	CASQ1	15503-15	LEFTY2	0.9817616	0.9991799	0.9999992	0.99998754	0.98095644	0.98174936	286	TRUE
11263-57	CASQ1	19553-14	STX1A	0.981888	0.99905014	0.9999948	0.9999635	0.98095536	0.9818522	286	TRUE
11263-57	CASQ1	7803-4	CHST1	0.98189586	0.99932384	0.99999994	0.99999666	0.9812319	0.9818926	286	TRUE
11263-57	CASQ1	22027-13	TACC3	0.9822652	0.99864066	0.9997593	0.9996488	0.9809299	0.9819202	286	TRUE
11263-57	CASQ1	14124-6	EFNA2	0.981967	0.99925697	0.99999964	0.99999446	0.98123735	0.98196155	286	TRUE
11263-57	CASQ1	21697-57	ADGRF2	0.98224545	0.9987167	0.99985963	0.9997453	0.9809849	0.9819953	286	TRUE
11263-57	CASQ1	3741-4	IL5	0.98139423	0.9997604	1.0	1.0	0.9811591	0.98139423	286	TRUE
11263-57	CASQ1	5590-11	ZPLD1	0.98135275	0.99975157	1.0	1.0	0.98110896	0.98135275	286	TRUE
11263-57	CASQ1	7859-21	PCDHGC3	0.9820894	0.9999579	1.0	1.0	0.9820481	0.9820894	286	TRUE
11263-57	CASQ1	14103-12	TPSG1	0.98065364	0.9999005	1.0	1.0	0.9805561	0.98065364	286	TRUE
11263-57	CASQ1	11242-33	TGM1	0.98035544	0.99882895	0.9999249	0.9998218	0.9792074	0.98018074	286	TRUE
11263-57	CASQ1	14043-12	EEA1	0.9802231	0.9998069	1.0	1.0	0.9800338	0.9802231	286	TRUE
11263-57	CASQ1	9492-5	RRBP1	0.9806655	0.9986201	0.99968743	0.9995771	0.9793123	0.9802508	286	TRUE
11263-57	CASQ1	6904-14	LRRTM2	0.9803594	0.9994229	0.99999994	0.9999988	0.9797936	0.9803582	286	TRUE
11263-57	CASQ1	5024-67	RB1	0.9804996	0.99966234	1.0	0.9999999	0.9801685	0.9804995	286	TRUE
11263-57	CASQ1	4712-28	APOD	0.9805253	0.99984294	1.0	1.0	0.9803713	0.9805253	286	TRUE
11263-57	CASQ1	2654-19	TNFRSF1A	0.98068327	0.9992027	0.9999992	0.99998754	0.9799014	0.98067105	286	TRUE
11263-57	CASQ1	11988-24	PTPRH	0.9813034	0.9991803	0.999999	0.99998665	0.980499	0.9812903	286	TRUE
11263-57	CASQ1	7786-83	CLEC2B	0.98068523	0.9995514	1.0	0.99999964	0.9802453	0.9806849	286	TRUE
11263-57	CASQ1	16852-10	PDZK1	0.9808788	0.99916834	0.9999984	0.99998456	0.980063	0.98086363	286	TRUE
11263-57	CASQ1	9191-8	TFF2	0.9810684	0.9988072	0.9999197	0.99981225	0.97989815	0.9808842	286	TRUE
11263-57	CASQ1	16315-105	FLT1	0.9811632	0.99948454	1.0	0.9999993	0.98065746	0.9811625	286	TRUE
11263-57	CASQ1	5687-5	PRKCSH	0.9812165	0.99936044	0.99999994	0.9999974	0.980589	0.9812139	286	TRUE
11263-57	CASQ1	22155-44	GEMIN7	0.9812639	0.9996114	1.0	0.9999999	0.9808825	0.98126376	286	TRUE
11263-57	CASQ1	5261-13	ABL2	0.982125	0.9989357	0.999982	0.9999196	0.9810797	0.982046	286	TRUE
11263-57	CASQ1	6454-38	ARHGDIA	0.98211116	0.9994098	1.0	0.999999	0.9815315	0.98211014	286	TRUE
11263-57	CASQ1	10533-1	PCDHA4	0.9840605	0.9996288	1.0	0.99999994	0.9836952	0.98406047	286	TRUE
11263-57	CASQ1	11315-148	PPM1D	0.9837958	0.9997187	1.0	1.0	0.9835191	0.9837958	286	TRUE
11263-57	CASQ1	3472-40	BIRC5	0.9833198	0.9992251	0.99999964	0.9999944	0.98255783	0.98331434	286	TRUE
11263-57	CASQ1	8858-21	BATF3	0.9835055	0.9990633	0.99999696	0.9999765	0.98258424	0.98348236	286	TRUE
11263-57	CASQ1	4568-17	SLITRK5	0.98351145	0.9992326	0.9999997	0.99999475	0.9827567	0.98350626	286	TRUE
11263-57	CASQ1	7768-10	CPM	0.9835292	0.9995757	1.0	0.9999999	0.98311186	0.9835291	286	TRUE
11263-57	CASQ1	8913-22	SIGLEC11	0.9835964	0.9992434	0.99999976	0.9999952	0.98285216	0.9835916	286	TRUE
11263-57	CASQ1	11696-7	CRABP2	0.98368526	0.99897414	0.999991	0.9999522	0.98267615	0.9836382	286	TRUE
11263-57	CASQ1	9604-14	CDH11	0.9839302	0.9988612	0.99997264	0.9998989	0.98280966	0.9838307	286	TRUE
11263-57	CASQ1	14329-4	DIDO1	0.983308	0.9990692	0.999997	0.99997723	0.9823928	0.9832856	286	TRUE
11263-57	CASQ1	9277-16	REG3A	0.9838334	0.99933916	0.99999994	0.99999875	0.9831832	0.9838321	286	TRUE
11263-57	CASQ1	6578-29	TNMD	0.9839025	0.99901116	0.9999948	0.99996334	0.9829296	0.98386645	286	TRUE
11263-57	CASQ1	11377-19	ADH7	0.9854707	0.9982422	0.99879116	0.9983969	0.9837384	0.9838909	286	TRUE
11263-57	CASQ1	9261-14	EPHB6	0.983942	0.9992706	0.9999999	0.99999636	0.98322433	0.9839384	286	TRUE
11263-57	CASQ1	21827-7	RHOQ	0.98398745	0.9995548	1.0	0.9999999	0.9835494	0.98398733	286	TRUE
11263-57	CASQ1	8606-39	GPNMB	0.9840605	0.9992274	0.99999976	0.999995	0.98330027	0.9840556	286	TRUE
11263-57	CASQ1	3045-72	PTN	0.9833159	0.99906164	0.9999968	0.9999749	0.9823932	0.9832912	286	TRUE
11263-57	CASQ1	3317-33	HTRA2	0.9832488	0.99929726	0.99999994	0.9999968	0.9825578	0.9832456	286	TRUE
11263-57	CASQ1	3622-33	LGMN	0.98247254	0.9986484	0.99977463	0.99966353	0.9811446	0.982142	286	TRUE
11263-57	CASQ1	3423-59	CMA1	0.9828735	0.99895066	0.9999876	0.9999347	0.98184216	0.9828093	286	TRUE
11263-57	CASQ1	10471-25	LRRN3	0.98219806	0.99954164	1.0	0.9999998	0.98174787	0.9821979	286	TRUE
11263-57	CASQ1	9398-30	GALP	0.9825417	0.99892163	0.9999805	0.9999162	0.98148215	0.98245937	286	TRUE
11263-57	CASQ1	23567-37	GNAQ	0.98267204	0.99995625	1.0	1.0	0.98262906	0.98267204	286	TRUE
11263-57	CASQ1	15631-18	PSG1	0.98268783	0.99928826	0.9999999	0.99999607	0.98198843	0.98268396	286	TRUE
11263-57	CASQ1	9790-28	BRSK2	0.9828004	0.9996407	1.0	0.99999994	0.9824473	0.98280036	286	TRUE
11263-57	CASQ1	22481-15	IQCD	0.9831421	0.99863076	0.9997666	0.9996561	0.9817959	0.98280394	286	TRUE
11263-57	CASQ1	11354-21	PLCB1	0.9828103	0.999432	1.0	0.9999992	0.9822521	0.98280954	286	TRUE
11263-57	CASQ1	12800-5	TPPP2	0.9832369	0.9993384	0.99999994	0.9999982	0.9825864	0.9832352	286	TRUE
11263-57	CASQ1	14149-9	IL36B	0.9829979	0.9988621	0.9999692	0.99988604	0.98187935	0.9828859	286	TRUE
11263-57	CASQ1	14037-18	RANBP3	0.9830019	0.99926513	0.9999998	0.99999547	0.98227954	0.9829974	286	TRUE
11263-57	CASQ1	9867-23	FBP2	0.98390645	0.99839807	0.9992612	0.9991972	0.9823303	0.98311657	286	TRUE
11263-57	CASQ1	2939-10	ARTN	0.98405653	0.998375	0.9991987	0.99913114	0.98245746	0.9832015	286	TRUE
11263-57	CASQ1	17726-3	SAR1A	0.98320925	0.9992004	0.99999946	0.9999927	0.98242307	0.9832021	286	TRUE
11263-57	CASQ1	12960-9	GCK	0.98323494	0.99936485	0.99999994	0.99999887	0.98261046	0.9832338	286	TRUE
11263-57	CASQ1	3806-55	EPHA5	0.9877298	0.9991642	0.99999994	0.9999974	0.98690426	0.9877272	286	TRUE
11263-57	CASQ1	8089-173	NR4A1	0.9845029	0.9991095	0.9999988	0.999986	0.98362625	0.98448914	286	TRUE
11263-57	CASQ1	5756-66	PAPPA2	0.9877479	0.99955696	1.0	1.0	0.9873103	0.9877479	286	TRUE
11263-57	CASQ1	13503-19	ARL6IP5	0.9900838	0.99893653	0.9999999	0.99999607	0.9890309	0.99007994	286	TRUE
11263-57	CASQ1	19503-2	SNX3	0.9907944	0.9993308	1.0	1.0	0.9901314	0.9907944	286	TRUE
11263-57	CASQ1	5249-31	STK17B	0.99080956	0.99916965	1.0	1.0	0.98998684	0.99080956	286	TRUE
11263-57	CASQ1	5262-57	BCAR3	0.99092704	0.9985753	0.9999879	0.99993527	0.9895153	0.9908629	286	TRUE
11263-57	CASQ1	17210-2	TCL1A	0.9909264	0.99866974	0.9999966	0.9999726	0.9896082	0.9908992	286	TRUE
11263-57	CASQ1	20577-5	FZD8	0.9909018	0.998894	0.99999994	0.99999785	0.9898059	0.9908997	286	TRUE
11263-57	CASQ1	14135-3	RXFP1	0.99091226	0.9989035	0.99999994	0.99999833	0.9898257	0.9909106	286	TRUE
11263-57	CASQ1	7821-6	C1D	0.9909341	0.999102	1.0	0.99999994	0.99004424	0.990934	286	TRUE
11263-57	CASQ1	19635-69	FGL2	0.99110997	0.9984218	0.9999314	0.9998286	0.98954576	0.9909401	286	TRUE
11263-57	CASQ1	23325-18	BMERB1	0.99111265	0.99898493	1.0	0.9999996	0.9901066	0.99111223	286	TRUE
11263-57	CASQ1	14599-18	STAB1	0.99127275	0.9983998	0.9999435	0.999844	0.9896865	0.99111813	286	TRUE
11263-57	CASQ1	13085-18	GLP1R	0.99113184	0.99883443	0.99999994	0.9999964	0.9899766	0.9911283	286	TRUE
11263-57	CASQ1	9512-24	SPRY1	0.9912078	0.99877316	0.9999997	0.9999947	0.9899917	0.99120253	286	TRUE
11263-57	CASQ1	5623-11	CD300LF	0.99122804	0.9989381	1.0	0.9999995	0.9901754	0.99122757	286	TRUE
11263-57	CASQ1	8306-54	PRRG1	0.9912352	0.9989476	1.0	0.99999964	0.99019206	0.99123484	286	TRUE
11263-57	CASQ1	24226-30	FSCN1	0.9912723	0.9988835	1.0	0.9999991	0.9901655	0.9912714	286	TRUE
11263-57	CASQ1	15530-33	EPHB4	0.9907773	0.9989399	0.99999994	0.9999989	0.98972696	0.99077624	286	TRUE
11263-57	CASQ1	5087-5	IL22RA2	0.9908018	0.998599	0.9999891	0.9999426	0.9894137	0.99074495	286	TRUE
11263-57	CASQ1	16610-13	LRP10	0.9907176	0.9989382	0.99999994	0.9999988	0.9896656	0.9907164	286	TRUE
11263-57	CASQ1	10575-31	PUF60	0.9903839	0.9988362	0.99999946	0.9999919	0.98923135	0.9903759	286	TRUE
11263-57	CASQ1	13539-131	KCNN1	0.9901449	0.9990047	0.99999994	0.99999887	0.98915946	0.9901438	286	TRUE
11263-57	CASQ1	7995-16	VWC2L	0.9901684	0.9991078	1.0	0.99999976	0.98928493	0.99016815	286	TRUE
11263-57	CASQ1	11129-66	BMP15	0.9903564	0.99878913	0.9999988	0.9999859	0.9891572	0.9903424	286	TRUE
11263-57	CASQ1	13021-12	EMID1	0.9903587	0.9992062	1.0	0.99999994	0.9895725	0.99035865	286	FALSE
11263-57	CASQ1	2982-82	LGALS4	0.99120903	0.9980435	0.99924105	0.9991519	0.98926973	0.99036837	286	TRUE
11263-57	CASQ1	22589-3	FZD2	0.9903695	0.99899197	1.0	0.999999	0.9893712	0.9903685	286	TRUE
11263-57	CASQ1	12667-2	GDA	0.9904329	0.9994401	1.0	1.0	0.98987836	0.9904329	286	TRUE
11263-57	CASQ1	22586-24	BTN2A2	0.99071187	0.9987176	0.99999756	0.9999817	0.9894414	0.99069375	286	TRUE
11263-57	CASQ1	13082-9	UNC45A	0.9908273	0.9982771	0.9997261	0.99960977	0.98912024	0.99044067	286	TRUE
11263-57	CASQ1	5728-60	FCRL1	0.99070853	0.99841154	0.9998937	0.99977976	0.98913485	0.9904903	286	TRUE
11263-57	CASQ1	22584-2	LRP6	0.9905212	0.9989831	1.0	0.99999905	0.98951393	0.99052024	286	TRUE
11263-57	CASQ1	22970-8	GIPC1	0.9906296	0.99863356	0.999991	0.9999518	0.989276	0.99058187	286	TRUE
11263-57	CASQ1	3309-2	FCGR2A	0.99175596	0.21073157	0.9990263	0.9988922	0.20899428	0.99065727	286	TRUE
11263-57	CASQ1	13117-232	CHKB	0.99067324	0.9994172	1.0	1.0	0.99009585	0.99067324	286	TRUE
11263-57	CASQ1	13089-6	HIF1A	0.9913576	0.9990024	1.0	0.99999994	0.99036866	0.99135756	286	TRUE
11263-57	CASQ1	2649-77	ICAM3	0.99154454	0.99830127	0.9999218	0.999812	0.9898602	0.99135816	286	TRUE
11263-57	CASQ1	2831-29	KLK11	0.9913829	0.99861425	0.9999978	0.99998254	0.99000907	0.9913656	286	TRUE
11263-57	CASQ1	11200-52	CD93	0.99210244	0.99836963	0.99999934	0.9999901	0.99048495	0.9920926	286	TRUE
11263-57	CASQ1	14583-49	MSTN	0.99175555	0.9985406	0.99999946	0.9999925	0.99030817	0.9917481	286	TRUE
11263-57	CASQ1	6064-4	ERP44	0.99174935	0.9989612	1.0	1.0	0.99071914	0.99174935	286	TRUE
11263-57	CASQ1	11440-58	SOCS3	0.99176896	0.99860823	0.99999994	0.9999984	0.99038863	0.99176735	286	TRUE
11263-57	CASQ1	9288-7	FKBP7	0.9917799	0.99856347	0.99999994	0.99999744	0.9903552	0.99177736	286	TRUE
11263-57	CASQ1	17820-170	MLF1	0.99178636	0.99910516	1.0	1.0	0.99089885	0.99178636	286	TRUE
11263-57	CASQ1	25428-103	IFRD1	0.99192023	0.9983934	0.99999934	0.9999895	0.99032664	0.9919098	286	TRUE
11263-57	CASQ1	11421-10	EHD4	0.9926369	0.99867433	1.0	1.0	0.991321	0.9926369	286	TRUE
11263-57	CASQ1	15622-13	OPCML	0.99170995	0.9987671	1.0	0.9999993	0.9904872	0.99170923	286	TRUE
11263-57	CASQ1	3292-75	CD48	0.99290955	0.99828124	0.99999994	0.9999966	0.99120295	0.99290615	286	TRUE
11263-57	CASQ1	13441-30	DIXDC1	0.9929072	0.99834263	1.0	0.99999905	0.9912616	0.9929063	286	TRUE
11263-57	CASQ1	5463-22	GAS1	0.98776215	0.9992552	1.0	0.99999917	0.98702645	0.9877613	286	TRUE
11263-57	CASQ1	8874-53	CLN5	0.9968879	0.9979858	0.9999993	0.9999889	0.99487996	0.9968769	286	TRUE
11263-57	CASQ1	20941-7	UBL3	0.9981163	0.99813026	1.0	0.9999999	0.9962501	0.9981162	286	TRUE
11263-57	CASQ1	5487-7	SLAMF7	0.9991909	0.0063362718	0.9992812	0.99911547	0.0063311453	0.9983071	286	TRUE
11263-57	CASQ1	19545-145	PARK7	0.9917451	0.9988059	1.0	0.9999999	0.9905608	0.991745	286	TRUE
11263-57	CASQ1	5630-48	CD300A	0.9917335	0.9984628	0.99999547	0.9999645	0.990209	0.99169827	286	TRUE
11263-57	CASQ1	3629-60	CDC42BPB	0.99137497	0.99881434	0.99999994	0.9999988	0.99019957	0.9913738	286	TRUE
11263-57	CASQ1	24266-2	MEF2D	0.99150765	0.9989122	1.0	0.9999999	0.9904291	0.99150753	286	TRUE
11263-57	CASQ1	12450-42	PMVK	0.99138755	0.998653	0.9999992	0.9999874	0.99005216	0.9913751	286	TRUE
11263-57	CASQ1	14131-37	EFNB2	0.99138045	0.99879014	0.99999994	0.9999978	0.990181	0.99137825	286	TRUE
11263-57	CASQ1	25468-5	SOX9	0.9914525	0.99864155	0.9999992	0.9999882	0.9901057	0.99144083	286	TRUE
11263-57	CASQ1	8274-64	STX7	0.9914709	0.998562	0.99999684	0.9999746	0.99004513	0.9914457	286	TRUE
11263-57	CASQ1	5602-62	RNASE10	0.9914656	0.99870247	0.99999976	0.99999493	0.9901792	0.9914606	286	TRUE
11263-57	CASQ1	12652-37	AHCYL1	0.9914955	0.9987602	0.99999994	0.999998	0.99026626	0.99149346	286	TRUE
11263-57	CASQ1	11825-27	PPARGC1A	0.9915269	0.9988257	1.0	0.99999934	0.9903626	0.99152625	286	TRUE
11263-57	CASQ1	3605-77	MASP1	0.99168056	0.9989383	1.0	1.0	0.9906277	0.99168056	286	TRUE
11263-57	CASQ1	14759-149	CDH1	0.9917796	0.99811935	0.99988234	0.9997648	0.9899144	0.99154633	286	TRUE
11263-57	CASQ1	11567-23	ZNF10	0.9915538	0.99874216	0.99999994	0.9999979	0.99030656	0.9915517	286	TRUE
11263-57	CASQ1	23625-44	KIAA1143	0.991556	0.9987948	1.0	0.9999991	0.990361	0.9915551	286	TRUE
11263-57	CASQ1	8792-17	PODXL	0.99157023	0.99905545	1.0	1.0	0.99063367	0.99157023	286	TRUE
11263-57	CASQ1	18830-1	ITLN1	0.99175674	0.9982206	0.9999335	0.99982995	0.989992	0.9915881	286	TRUE
11263-57	CASQ1	21120-3	NDUFAF2	0.9917606	0.9982521	0.99996257	0.9998677	0.9900271	0.99162936	286	TRUE
11263-57	CASQ1	21588-4	KCTD4	0.99044263	0.9983222	0.99975	0.9996344	0.98878086	0.99008054	286	TRUE
11263-57	CASQ1	4771-10	SMPDL3A	0.99330646	0.9983826	1.0	1.0	0.99169993	0.99330646	286	TRUE
11263-57	CASQ1	19630-2	SNCG	0.990102	0.9987113	0.9999941	0.99996096	0.98882604	0.9900633	286	TRUE
11263-57	CASQ1	2985-35	CXCL1	0.9912829	0.6069451	0.9987782	0.9974693	0.6016543	0.98877424	286	TRUE
11263-57	CASQ1	11514-196	CD59	0.9884927	0.99914056	0.99999994	0.9999986	0.9876432	0.98849136	286	TRUE
11263-57	CASQ1	10396-6	MCL1	0.9885719	0.9987978	0.9999907	0.9999512	0.9873834	0.9885236	286	TRUE
11263-57	CASQ1	17751-68	CRYBB1	0.9885697	0.99889493	0.9999974	0.9999808	0.98747724	0.9885507	286	TRUE
11263-57	CASQ1	11289-31	CSNK1D	0.9885581	0.99911386	0.99999994	0.99999774	0.9876821	0.98855585	286	TRUE
11263-57	CASQ1	4984-83	ESD	0.9885839	0.99912876	0.99999994	0.99999845	0.98772264	0.9885824	286	TRUE
11263-57	CASQ1	21909-2	ITGA5|ITGB1	0.9886966	0.9993059	1.0	0.9999999	0.98801035	0.98869646	286	TRUE
11263-57	CASQ1	22092-43	CASP4	0.9888608	0.9987196	0.99998176	0.9999184	0.9875946	0.9887801	286	TRUE
11263-57	CASQ1	10976-44	MUC1	0.9884708	0.9987898	0.99998933	0.99994457	0.9872745	0.988416	286	TRUE
11263-57	CASQ1	8803-61	NECTIN1	0.9887894	0.999096	0.99999994	0.99999774	0.9878955	0.9887871	286	TRUE
11263-57	CASQ1	12748-6	BRDT	0.98888606	0.99924815	1.0	0.9999998	0.98814255	0.9888859	286	TRUE
11263-57	CASQ1	13516-46	EMC4	0.9889542	0.9996554	1.0	1.0	0.9886134	0.9889542	286	TRUE
11263-57	CASQ1	24665-48	REM1	0.9890553	0.99927855	1.0	0.9999999	0.9883417	0.98905516	286	TRUE
11263-57	CASQ1	25057-2	ACTN4	0.98908657	0.9990011	0.9999997	0.9999948	0.98809856	0.98908144	286	TRUE
11263-57	CASQ1	21786-25	CDKL2	0.98911184	0.9994146	1.0	1.0	0.98853284	0.98911184	286	TRUE
11263-57	CASQ1	25413-80	GAGE2B	0.9884785	0.99976987	1.0	1.0	0.988251	0.9884785	286	TRUE
11263-57	CASQ1	13933-276	NAB1	0.98841476	0.99983406	1.0	1.0	0.98825073	0.98841476	286	TRUE
11263-57	CASQ1	23037-37	UBE2D3	0.9891547	0.9996491	1.0	1.0	0.9888076	0.9891547	286	TRUE
11263-57	CASQ1	7958-15	KIRREL2	0.98811924	0.9992193	1.0	0.9999991	0.98734784	0.98811835	286	TRUE
11263-57	CASQ1	2746-56	CRLF2	0.9908287	0.9980952	0.9992669	0.99918246	0.9889414	0.99001867	286	TRUE
11263-57	CASQ1	4911-49	GSTP1	0.9877671	0.999206	0.99999994	0.99999887	0.9869828	0.98776597	286	TRUE
11263-57	CASQ1	9962-1	CDHR5	0.9880132	0.99873334	0.9999728	0.9998989	0.98676175	0.9879133	286	TRUE
11263-57	CASQ1	7776-20	UNC5B	0.98806757	0.99923426	1.0	0.9999992	0.98731095	0.9880668	286	TRUE
11263-57	CASQ1	9259-35	TNFRSF21	0.9880885	0.99926907	1.0	0.99999946	0.98736626	0.98808795	286	TRUE
11263-57	CASQ1	18871-24	AIF1L	0.9880956	0.9992977	1.0	0.9999997	0.9874016	0.9880953	286	TRUE
11263-57	CASQ1	8787-21	CIAO2A	0.9882137	0.9990083	0.9999994	0.99999076	0.9872337	0.9882046	286	TRUE
11263-57	CASQ1	23311-19	RPP25	0.98846805	0.9986935	0.99997014	0.9998889	0.98717666	0.9883582	286	TRUE
11263-57	CASQ1	21856-59	KHK	0.9882763	0.99911994	0.99999994	0.9999972	0.98740655	0.98827356	286	TRUE
11263-57	CASQ1	3422-4	CDK1|CCNB1	0.98833126	0.9988862	0.99999666	0.99997306	0.9872305	0.9883046	286	TRUE
11263-57	CASQ1	21154-8	CAB39L	0.98831755	0.9991631	0.99999994	0.9999988	0.9874904	0.98831636	286	TRUE
11263-57	CASQ1	11833-83	FXN	0.98833895	0.99891835	0.9999976	0.99998206	0.98726994	0.98832124	286	TRUE
11263-57	CASQ1	24289-1	LSMEM1	0.9883307	0.9990917	0.9999999	0.9999963	0.987433	0.9883271	286	TRUE
11263-57	CASQ1	12618-50	AKR1C1	0.98835105	0.9994744	1.0	1.0	0.9878316	0.98835105	286	TRUE
11263-57	CASQ1	5410-53	CDH15	0.98913825	0.99940205	1.0	1.0	0.9885468	0.98913825	286	TRUE
11263-57	CASQ1	17776-15	PECR	0.9879176	0.99928045	1.0	0.99999946	0.98720676	0.98791707	286	TRUE
11263-57	CASQ1	10561-5	PGLYRP3	0.989197	0.99935406	1.0	0.99999994	0.98855805	0.98919696	286	TRUE
11263-57	CASQ1	21236-12	TMED9	0.98978746	0.9989091	0.9999995	0.99999326	0.9887077	0.9897808	286	TRUE
11263-57	CASQ1	24667-27	CT45A1	0.9896331	0.99931365	1.0	1.0	0.9889538	0.9896331	286	TRUE
11263-57	CASQ1	16831-7	DOK1	0.98965526	0.99882567	0.99999774	0.9999823	0.9884931	0.98963773	286	TRUE
11263-57	CASQ1	24640-63	HEY1	0.98966366	0.99888295	0.9999993	0.9999886	0.9885582	0.9896524	286	TRUE
11263-57	CASQ1	19765-17	CLEC4G	0.9897586	0.9986258	0.9999748	0.9999029	0.9883985	0.9896625	286	TRUE
11263-57	CASQ1	17817-22	DDIT4	0.98967004	0.99931663	1.0	1.0	0.9889937	0.98967004	286	TRUE
11263-57	CASQ1	17466-72	ACSF2	0.99035066	0.99818176	0.99941134	0.9993288	0.98854995	0.98968595	286	TRUE
11263-57	CASQ1	18934-50	TGM2	0.9898791	0.9986516	0.9999841	0.99992335	0.98854434	0.9898032	286	TRUE
11263-57	CASQ1	20986-58	EGLN3	0.98959416	0.9992106	1.0	0.9999999	0.988813	0.98959404	286	TRUE
11263-57	CASQ1	25473-62	FNTA	0.98983276	0.99883175	0.9999985	0.99998486	0.98867637	0.9898178	286	TRUE
11263-57	CASQ1	18395-5	ADPRH	0.9898462	0.9994627	1.0	1.0	0.98931444	0.9898462	286	TRUE
11263-57	CASQ1	2615-60	EFNA5	0.9898872	0.9990842	1.0	0.9999993	0.9889806	0.98988646	286	TRUE
11263-57	CASQ1	12904-180	CUBN	0.9899063	0.99896085	0.9999999	0.99999624	0.98887765	0.9899026	286	TRUE
11263-57	CASQ1	8897-3	LRRC37A2	0.9892201	0.9989257	0.9999993	0.99998903	0.98815733	0.98920923	286	TRUE
11263-57	CASQ1	9183-7	IFNAR1	0.99001336	0.998814	0.9999985	0.9999849	0.9888392	0.98999846	286	TRUE
11263-57	CASQ1	22554-101	MRPL10	0.9895995	0.999449	1.0	1.0	0.98905426	0.9895995	286	TRUE
11263-57	CASQ1	19131-184	TIAL1	0.9900103	0.99864113	0.9999845	0.9999243	0.98866504	0.9899354	286	TRUE
11263-57	CASQ1	6119-14	MAMDC2	0.98958105	0.9993311	1.0	1.0	0.98891914	0.98958105	286	TRUE
11263-57	CASQ1	14054-17	IL15RA	0.9894801	0.9989678	0.9999997	0.9999947	0.98845875	0.98947483	286	TRUE
11263-57	CASQ1	6622-90	APLN	0.9895532	0.9994366	1.0	1.0	0.98899573	0.9895532	286	TRUE
11263-57	CASQ1	12560-9	NT5C	0.989247	0.99883085	0.9999967	0.99997413	0.98809046	0.98922145	286	TRUE
11263-57	CASQ1	24676-105	CFAP298	0.98926187	0.9991778	1.0	0.99999946	0.9884485	0.9892613	286	TRUE
11263-57	CASQ1	13541-1	MYCT1	0.9893415	0.99924874	1.0	0.9999999	0.9885982	0.9893414	286	TRUE
11263-57	CASQ1	18301-10	NAIF1	0.98932445	0.9986431	0.9999698	0.9998872	0.98798203	0.9892129	286	TRUE
11263-57	CASQ1	23391-20	RP2	0.9896499	0.99847484	0.9998672	0.9997517	0.9881405	0.98940414	286	TRUE
11263-57	CASQ1	8942-2	MRPL21	0.98938745	0.999454	1.0	1.0	0.98884726	0.98938745	286	TRUE
11263-57	CASQ1	15462-28	CD8A	0.98958373	0.9986569	0.9999784	0.99991095	0.98825467	0.98949564	286	TRUE
11263-57	CASQ1	10724-45	CLPB	0.9895129	0.99886245	0.9999984	0.99998456	0.9883873	0.98949766	286	TRUE
11263-57	CASQ1	18267-74	CARD17	0.9895952	0.9986736	0.99998295	0.99992096	0.9882826	0.989517	286	TRUE
11263-57	CASQ1	7861-9	ROR2	0.9895227	0.99902296	0.99999994	0.9999971	0.9885559	0.98951983	286	TRUE
11263-57	CASQ1	17783-9	MMAB	0.98952234	0.99905586	0.99999994	0.99999845	0.9885881	0.9895208	286	TRUE
11263-57	CASQ1	4594-22	ADCYAP1	0.9896049	0.9986925	0.9999874	0.99993265	0.988311	0.98953825	286	TRUE
11280-6	GAD1	3206-4	LYVE1	0.98319006	0.08558339	0.9998899	0.9996997	0.084144734	0.98289484	15	TRUE
11280-6	GAD1	11872-9	PCDHGB1	0.9827239	0.066696525	0.9993739	0.9991377	0.06554427	0.9818765	15	TRUE
11280-6	GAD1	3630-27	CADM3	0.9828996	0.0774048	0.9999466	0.9997994	0.07608114	0.98270243	15	TRUE
11280-6	GAD1	6273-58	P3H1	0.9866066	0.0354957	1.0	0.9999998	0.03502029	0.9866064	15	TRUE
11280-6	GAD1	9284-25	SFRP4	0.9850611	0.039281607	0.9999999	0.99999493	0.038694784	0.9850561	15	TRUE
11280-6	GAD1	12800-5	TPPP2	0.984429	0.08557451	1.0	0.9999995	0.08424202	0.9844285	15	TRUE
11280-6	GAD1	24445-38	AFAP1L2	0.98865587	0.037923217	0.99996334	0.99982935	0.03749301	0.9884871	15	TRUE
11280-6	GAD1	20444-12	TPPP3	0.9891945	0.054015934	0.99999994	0.99999595	0.053432267	0.9891905	15	TRUE
11280-6	GAD1	12659-13	OLA1	0.9956768	0.034365952	0.9998877	0.9996748	0.03421738	0.99535304	15	TRUE
11280-6	GAD1	5598-3	GREM2	0.99761754	0.014396369	1.0	0.9999965	0.014362071	0.997614	15	TRUE
11280-6	GAD1	22817-126	TRIM9	0.98438615	0.10950369	1.0	0.99999976	0.10779391	0.9843859	15	TRUE
11280-6	GAD1	17836-17	S100A16	0.98319006	0.054985285	0.9999619	0.99982846	0.054060984	0.9830214	15	TRUE
11280-6	GAD1	8923-94	GALNT16	0.980006	0.08559227	1.0	0.99999976	0.08388094	0.98000574	15	TRUE
11280-6	GAD1	11696-7	CRABP2	0.9818726	0.09038174	0.9999999	0.9999931	0.08874336	0.9818658	15	TRUE
11280-6	GAD1	14116-129	S100A4	0.98354095	0.034647882	0.9999897	0.99990636	0.03407761	0.98344886	15	TRUE
11318-20	APOA5	4455-89	MFGE8	0.9989655	0.011514485	0.99932766	0.9989534	0.011502573	0.99792	19	TRUE
11318-20	APOA5	6378-2	C5orf38	0.9992333	0.0016895533	0.9996357	0.9992298	0.0016882579	0.9984637	19	TRUE
11318-20	APOA5	4459-68	PCSK7	0.9994753	0.00055480003	0.9996876	0.99910176	0.00055450894	0.99857754	19	TRUE
11318-20	APOA5	19152-4	PPP1R2	0.9990763	0.0004222393	0.99999833	0.9999663	0.00042184928	0.9990427	19	TRUE
11318-20	APOA5	6054-6	NXPH3	0.99936515	0.012486279	0.9999842	0.9998641	0.0124783525	0.9992293	19	TRUE
11318-20	APOA5	13529-39	NAP1L2	0.99929404	0.53703153	0.9999995	0.9999821	0.5366524	0.99927616	19	TRUE
11318-20	APOA5	24651-1	RTN1	1.0	0.0	0.99999696	0.9993038	0.0	0.9993038	19	TRUE
11318-20	APOA5	7144-234	KAZALD1	0.99936163	0.25362122	0.9999998	0.99998635	0.2534593	0.999348	19	TRUE
11318-20	APOA5	9511-61	NXPH2	0.99937534	1.0	1.0	1.0	0.99937534	0.99937534	19	TRUE
11318-20	APOA5	13268-45	WNT5A	0.9996527	0.0015029311	1.0	0.99999547	0.0015024091	0.99964815	19	TRUE
11318-20	APOA5	8905-20	KCNMB3	0.99882245	0.08863354	0.99967587	0.9993995	0.08852917	0.99822265	19	TRUE
11318-20	APOA5	21001-393	BRK1	0.99845695	0.1200282	0.9996995	0.9994405	0.11984299	0.9978983	19	TRUE
11318-20	APOA5	19613-16	RDH10	0.9984528	0.08591074	0.9995333	0.99925244	0.08577781	0.99770635	19	TRUE
11318-20	APOA5	21590-9	ANKRA2	0.99439955	0.15456814	0.99923843	0.9989985	0.15370248	0.9934037	19	TRUE
11318-20	APOA5	25941-4	OASL	0.99487096	0.46843815	0.9996972	0.99946725	0.46603552	0.99434096	19	TRUE
11318-20	APOA5	8086-49	ITM2B	0.9958962	0.4411925	0.9997534	0.99951565	0.43938196	0.99541384	19	TRUE
11318-20	APOA5	6461-54	APOC3	0.996848	0.0010648966	0.9996084	0.9993614	0.00106154	0.9962114	19	TRUE
11318-20	APOA5	20931-156	AUH	0.99903125	0.0049710274	0.99920523	0.9978701	0.0049662115	0.9969034	19	TRUE
11318-20	APOA5	8795-48	TFRC	0.9959777	0.04543352	0.99895155	0.9960921	0.045250773	0.9920855	19	TRUE
11325-8	BTG2	20401-19	BUD31	0.99003005	0.9987265	1.0	1.0	0.98876923	0.99003005	191	TRUE
11325-8	BTG2	24290-5	C20orf202	0.99102575	0.9983952	1.0	0.9999969	0.9894354	0.99102265	191	TRUE
11325-8	BTG2	7751-121	SFRP2	0.9939411	0.99861515	1.0	1.0	0.9925647	0.9939411	191	TRUE
11325-8	BTG2	9934-29	PITPNA	0.99395066	0.9982249	1.0	0.99999785	0.9921863	0.9939485	191	TRUE
11325-8	BTG2	7882-31	SLAMF7	0.9939492	0.9984887	1.0	1.0	0.992447	0.9939492	191	TRUE
11325-8	BTG2	20066-19	FZD5	0.9939601	0.99816996	0.9999999	0.99999344	0.99214107	0.9939536	191	TRUE
11325-8	BTG2	24713-4	MAGIX	0.9939537	0.99854326	1.0	1.0	0.9925058	0.9939537	191	TRUE
11325-8	BTG2	8037-53	DNAJB14	0.993954	0.9986867	1.0	1.0	0.9926486	0.993954	191	TRUE
11325-8	BTG2	18434-141	TBPL1	0.9939617	0.99821126	0.9999999	0.9999939	0.99218374	0.9939557	191	TRUE
11325-8	BTG2	24667-27	CT45A1	0.99395937	0.99835473	1.0	1.0	0.99232405	0.99395937	191	TRUE
11325-8	BTG2	11228-37	RIC3	0.99397606	0.56358755	1.0	0.9999965	0.5601925	0.99397254	191	TRUE
11325-8	BTG2	12451-62	BACH1	0.9939788	0.9983515	1.0	1.0	0.99234027	0.9939788	191	TRUE
11325-8	BTG2	8767-44	ECE1	0.9939837	0.9983137	1.0	1.0	0.99230754	0.9939837	191	FALSE
11325-8	BTG2	11672-17	KIF16B	0.99398565	0.998451	1.0	1.0	0.99244595	0.99398565	191	TRUE
11325-8	BTG2	20408-11	TOMM20	0.99401015	0.9984261	1.0	1.0	0.99244565	0.99401015	191	TRUE
11325-8	BTG2	11292-13	SCARA3	0.994113	0.9984703	1.0	1.0	0.99259233	0.994113	191	TRUE
11325-8	BTG2	22815-4	TRIM40	0.99518657	0.99824685	1.0	1.0	0.9934419	0.99518657	191	TRUE
11325-8	BTG2	22148-135	FOXP3	0.995605	0.9981389	1.0	1.0	0.99375206	0.995605	191	TRUE
11325-8	BTG2	17854-33	NAA10	0.9957508	0.47211593	0.9999999	0.9999933	0.47010982	0.9957441	191	TRUE
11325-8	BTG2	11226-16	UBE3A	0.9959214	0.99810773	1.0	0.9999999	0.9940368	0.99592125	191	TRUE
11325-8	BTG2	4122-12	DDR1	0.99685216	0.41379988	0.99997467	0.9998988	0.4124973	0.99675125	191	TRUE
11325-8	BTG2	8870-38	NPM1	0.99758667	0.73090994	1.0	0.9999994	0.729146	0.9975861	191	TRUE
11325-8	BTG2	12484-67	PITPNB	0.9975881	0.9982182	1.0	1.0	0.99581057	0.9975881	191	TRUE
11325-8	BTG2	6998-106	ASPH	0.9939402	0.998237	1.0	0.9999988	0.99218786	0.993939	191	TRUE
11325-8	BTG2	11281-6	GRB7	0.9939314	0.9982928	1.0	0.9999997	0.9922346	0.9939311	191	TRUE
11325-8	BTG2	22034-61	ZBTB16	0.9939271	0.99827987	1.0	0.99999845	0.9922174	0.9939256	191	TRUE
11325-8	BTG2	11319-106	MRE11	0.9921526	0.9983304	1.0	0.9999988	0.9904961	0.9921514	191	TRUE
11325-8	BTG2	19294-26	CRIPT	0.9911258	0.9986978	1.0	1.0	0.9898352	0.9911258	191	TRUE
11325-8	BTG2	3399-31	STAB2	0.9911361	0.99877983	1.0	1.0	0.9899267	0.9911361	191	TRUE
11325-8	BTG2	7864-3	SIGLEC8	0.991141	0.99820334	1.0	1.0	0.9893603	0.991141	191	TRUE
11325-8	BTG2	18216-22	IL11RA	0.99122	0.99839634	0.9999999	0.9999932	0.9896304	0.99121326	191	TRUE
11325-8	BTG2	7860-9	HERC4	0.9912411	0.9986486	1.0	1.0	0.98990154	0.9912411	191	TRUE
11325-8	BTG2	6375-75	XXYLT1	0.9912774	0.9982594	0.9999999	0.9999925	0.989552	0.99126995	191	TRUE
11325-8	BTG2	18290-6	ANXA8	0.99156874	0.9982139	0.9999912	0.9999386	0.9897977	0.9915079	191	TRUE
11325-8	BTG2	9082-25	SEL1L2	0.99189943	0.9988963	1.0	1.0	0.9908047	0.99189943	191	TRUE
11325-8	BTG2	7765-15	ITM2A	0.9919539	0.998876	1.0	1.0	0.99083894	0.9919539	191	TRUE
11325-8	BTG2	7123-25	MRPL52	0.99219525	0.9981703	1.0	0.9999968	0.99037987	0.99219203	191	FALSE
11325-8	BTG2	11219-95	FGFBP3	0.99392986	0.99819225	0.99999887	0.99997795	0.9921331	0.9939079	191	TRUE
11325-8	BTG2	7910-41	LRFN1	0.9922674	0.99833333	1.0	1.0	0.9906136	0.9922674	191	TRUE
11325-8	BTG2	19264-6	RPA2	0.9925132	0.99843633	1.0	0.99999946	0.9909612	0.99251264	191	TRUE
11325-8	BTG2	13735-1	RAP1GAP	0.99258286	0.9981532	0.9999963	0.9999615	0.9907498	0.99254465	191	TRUE
11325-8	BTG2	3423-59	CMA1	0.992706	0.9982511	0.9999996	0.99998695	0.99096984	0.99269307	191	TRUE
11325-8	BTG2	13470-43	PTH1R	0.9930151	0.5567877	0.9999896	0.99993163	0.55289865	0.9929472	191	TRUE
11325-8	BTG2	14104-1	TRIL	0.99340177	0.9985289	1.0	1.0	0.9919404	0.99340177	191	TRUE
11325-8	BTG2	8785-1	ARMC5	0.9935956	0.9982801	1.0	0.99999887	0.99188673	0.99359447	191	TRUE
11325-8	BTG2	7228-2	ST6GALNAC6	0.9939351	0.47211802	0.9999071	0.99980783	0.46925467	0.99374413	191	TRUE
11325-8	BTG2	13430-50	SLC14A1	0.9938851	0.99851435	1.0	1.0	0.9924085	0.9938851	191	TRUE
11325-8	BTG2	13539-131	KCNN1	0.9976243	0.4586327	1.0	0.99999887	0.45754313	0.99762315	191	TRUE
11325-8	BTG2	14043-12	EEA1	0.9978777	0.99814886	1.0	1.0	0.9960305	0.9978777	191	TRUE
11325-8	BTG2	24656-6	PHETA2	0.9979247	0.40679425	1.0	0.9999985	0.40595	0.9979232	191	TRUE
11325-8	BTG2	13122-19	FLRT2	0.98039335	0.99861044	0.9999999	0.99999297	0.979031	0.98038644	191	TRUE
11325-8	BTG2	22155-44	GEMIN7	0.9810918	0.9989804	1.0	1.0	0.98009145	0.9810918	191	TRUE
11325-8	BTG2	21815-7	MOB3B	0.98106456	0.9992147	1.0	1.0	0.9802941	0.98106456	191	TRUE
11325-8	BTG2	23567-37	GNAQ	0.9810319	0.9991232	1.0	1.0	0.98017174	0.9810319	191	TRUE
11325-8	BTG2	11260-47	SUN5	0.98098296	0.99864924	0.9999999	0.99999356	0.9796579	0.98097664	191	TRUE
11325-8	BTG2	13509-5	SCAMP5	0.98083943	0.99886256	1.0	0.99999976	0.9797238	0.9808392	191	TRUE
11325-8	BTG2	12420-10	GPD1L	0.9800367	0.9996863	1.0	1.0	0.97972924	0.9800367	191	TRUE
11325-8	BTG2	8700-325	GALNT11	0.9801151	0.99840444	0.99998915	0.9999315	0.97855127	0.980048	191	TRUE
11325-8	BTG2	8755-202	HLA-DPB1, HB2Q_HUMAN, HB2S_HUMAN, HB2T_HUMAN	0.9800886	0.9992114	1.0	1.0	0.97931564	0.9800886	191	TRUE
11325-8	BTG2	20436-93	TPGS2	0.980379	0.9990959	1.0	1.0	0.97949266	0.980379	191	TRUE
11325-8	BTG2	4984-83	ESD	0.9803966	0.9985599	1.0	1.0	0.9789848	0.9803966	191	TRUE
11325-8	BTG2	18842-24	UBE2D2	0.9811318	0.99913096	1.0	1.0	0.98027915	0.9811318	191	TRUE
11325-8	BTG2	14153-8	EFNA3	0.98053026	0.9984888	0.999974	0.9999025	0.9790485	0.98043466	191	TRUE
11325-8	BTG2	15315-64	CUTC	0.9804452	0.99875677	1.0	0.99999994	0.9792263	0.98044515	191	TRUE
11325-8	BTG2	23402-147	GDAP1L1	0.98051476	0.9991269	1.0	1.0	0.97965866	0.98051476	191	TRUE
11325-8	BTG2	25114-256	TBC1D24	0.98053354	0.9991075	1.0	1.0	0.97965837	0.98053354	191	TRUE
11325-8	BTG2	24659-6	DNAJB13	0.98055345	0.9992585	1.0	1.0	0.9798264	0.98055345	191	TRUE
11325-8	BTG2	7838-27	SMR3A	0.9805777	0.9988172	1.0	0.99999917	0.97941786	0.9805769	191	TRUE
11325-8	BTG2	11827-7	RORC	0.98077536	0.9984972	0.9999794	0.99991196	0.97930145	0.980689	191	TRUE
11325-8	BTG2	9360-33	EDIL3	0.9807301	0.99858564	0.99999726	0.999968	0.979343	0.9806987	191	TRUE
11325-8	BTG2	22795-17	TADA2A	0.9807279	0.9987637	1.0	0.99999917	0.97951543	0.9807271	191	TRUE
11325-8	BTG2	25068-131	GLUD2	0.9810963	0.99899495	1.0	1.0	0.9801103	0.9810963	191	TRUE
11325-8	BTG2	3322-52	LRIG3	0.9811899	0.99859357	0.99999774	0.9999708	0.97980994	0.98116124	191	TRUE
11325-8	BTG2	20928-39	TCEAL7	0.9980088	0.3248821	0.9999967	0.9999631	0.32423517	0.99797195	191	TRUE
11325-8	BTG2	9524-46	SPATA31D4	0.9817075	0.99893725	1.0	0.99999994	0.9806642	0.98170745	191	TRUE
11325-8	BTG2	24686-19	ACBD4	0.9983	0.47208184	1.0	1.0	0.47127932	0.9983	191	TRUE
11325-8	BTG2	13926-1	RMI1	0.9985508	0.06913531	0.9999999	0.999993	0.06903511	0.9985438	191	TRUE
11325-8	BTG2	10460-1	CHIT1	0.99999624	0.417233	0.99952877	0.9993922	4.17231	0.99938846	191	TRUE
11325-8	BTG2	2640-3	MST1R	0.98188	0.9986929	0.99999964	0.99998754	0.9805966	0.9818678	191	FALSE
11325-8	BTG2	7867-154	ST6GALNAC1	0.9818428	0.9987282	1.0	0.9999999	0.9805941	0.9818427	191	TRUE
11325-8	BTG2	22119-18	COPS8	0.981791	0.99901885	1.0	1.0	0.98082775	0.981791	191	TRUE
11325-8	BTG2	13479-8	FAM171A2	0.981742	0.9988564	1.0	1.0	0.9806193	0.981742	191	TRUE
11325-8	BTG2	14341-8	DIPK1C	0.98077977	0.99903125	1.0	1.0	0.9798296	0.98077977	191	TRUE
11325-8	BTG2	10933-107	CALN1	0.98951745	0.99855864	1.0	0.9999981	0.9880912	0.98951554	191	TRUE
11325-8	BTG2	4559-64	KYNU	0.98183554	0.99826837	0.99993044	0.999836	0.9801354	0.98167455	191	TRUE
11325-8	BTG2	4149-8	PDGFB	0.9814323	0.9981723	0.9998577	0.9997614	0.9796385	0.98119813	191	TRUE
11325-8	BTG2	21793-4	CEP43	0.981653	0.9990655	1.0	1.0	0.98073566	0.981653	191	TRUE
11325-8	BTG2	6994-19	C3orf18	0.9814868	0.9992874	1.0	1.0	0.9807874	0.9814868	191	TRUE
11325-8	BTG2	25105-87	EIF2A	0.98147047	0.9993389	1.0	1.0	0.98082167	0.98147047	191	TRUE
11325-8	BTG2	11666-72	RGS8	0.98145777	0.9991575	1.0	1.0	0.9806309	0.98145777	191	TRUE
11325-8	BTG2	6283-60	MCEMP1	0.98144686	0.99949473	1.0	1.0	0.98095095	0.98144686	191	TRUE
11325-8	BTG2	14112-40	RELT	0.98144144	0.99888897	1.0	1.0	0.98035103	0.98144144	191	TRUE
11325-8	BTG2	8985-13	SERAC1	0.98142964	0.9990734	1.0	1.0	0.98052025	0.98142964	191	TRUE
11325-8	BTG2	6113-31	EDN3	0.98124164	0.99935603	1.0	1.0	0.9806098	0.98124164	191	TRUE
11325-8	BTG2	12415-122	EDF1	0.98119986	0.9991687	1.0	1.0	0.9803842	0.98119986	191	TRUE
11325-8	BTG2	7880-9	PSMA1	0.99107623	0.99852735	1.0	1.0	0.9896167	0.99107623	191	TRUE
11325-8	BTG2	12730-3	NDC80	0.9807334	0.9992708	1.0	1.0	0.98001826	0.9807334	191	TRUE
11325-8	BTG2	11661-11	NLRP1	0.99089915	0.9983783	0.9999997	0.9999882	0.9892922	0.99088746	191	TRUE
11325-8	BTG2	3208-2	MATN3	0.9855628	0.99875116	1.0	1.0	0.98433197	0.9855628	191	TRUE
11325-8	BTG2	7850-1	COX4I2	0.9862463	0.99881464	1.0	1.0	0.98507726	0.9862463	191	TRUE
11325-8	BTG2	24720-10	ANKRD16	0.9862455	0.9987249	1.0	0.9999992	0.9849879	0.98624474	191	TRUE
11325-8	BTG2	3472-40	BIRC5	0.9862398	0.99905205	1.0	1.0	0.9853049	0.9862398	191	TRUE
11325-8	BTG2	25037-4	DNPEP	0.98606354	0.9987236	1.0	1.0	0.9848049	0.98606354	191	TRUE
11325-8	BTG2	17365-7	KYAT1	0.98605865	0.9991403	1.0	1.0	0.98521096	0.98605865	191	TRUE
11325-8	BTG2	24490-16	THAP4	0.9859803	0.9984031	0.9999918	0.99994177	0.98440576	0.9859229	191	TRUE
11325-8	BTG2	13557-3	NECTIN3	0.9859225	0.9986289	1.0	0.9999998	0.98457074	0.98592234	191	TRUE
11325-8	BTG2	11670-18	GPR101	0.9858344	0.99860346	1.0	0.9999999	0.9844577	0.9858343	191	TRUE
11325-8	BTG2	23286-2	RNF141	0.9858008	0.99847287	0.9999999	0.99999404	0.98429537	0.9857949	191	TRUE
11325-8	BTG2	21114-18	DNAJC12	0.99103504	0.77621055	0.9999061	0.999809	0.7692519	0.9908458	191	TRUE
11325-8	BTG2	12716-3	ZNF175	0.9864291	0.99891484	1.0	1.0	0.98535866	0.9864291	191	TRUE
11325-8	BTG2	13481-24	TCEA2	0.989004	0.99855864	1.0	0.9999998	0.9875785	0.98900384	191	TRUE
11325-8	BTG2	10781-19	CLEC4G	0.9855501	0.9991457	1.0	1.0	0.98470813	0.9855501	191	TRUE
11325-8	BTG2	6361-49	PTPRR	0.9854929	0.99842936	0.9999943	0.99995226	0.983945	0.98544586	191	TRUE
11325-8	BTG2	22548-18	RGS13	0.98526126	0.99897283	1.0	1.0	0.98424923	0.98526126	191	TRUE
11325-8	BTG2	13994-1	FBL	0.9852458	0.998655	1.0	1.0	0.9839207	0.9852458	191	TRUE
11325-8	BTG2	13946-8	DDX23	0.9852222	0.9991181	1.0	1.0	0.98435336	0.9852222	191	TRUE
11325-8	BTG2	16610-13	LRP10	0.9852104	0.9985258	1.0	0.9999984	0.98375803	0.9852088	191	TRUE
11325-8	BTG2	7851-30	ANKRD46	0.98519224	0.9984202	1.0	0.99999833	0.9836358	0.9851906	191	TRUE
11325-8	BTG2	9401-57	TRABD2A	0.9939427	0.11648911	0.99801636	0.99102265	0.1157835	0.9850197	191	TRUE
11325-8	BTG2	11587-5	MGA	0.98640215	0.9990102	1.0	1.0	0.98542583	0.98640215	191	TRUE
11325-8	BTG2	18306-1	PALM	0.98667556	0.9986001	1.0	0.9999978	0.98529434	0.98667336	191	TRUE
11325-8	BTG2	12668-7	VPS4B	0.9847572	0.9991957	1.0	1.0	0.98396516	0.9847572	191	TRUE
11325-8	BTG2	13541-1	MYCT1	0.9882597	0.99856967	1.0	0.9999998	0.98684615	0.9882595	191	TRUE
11325-8	BTG2	9297-12	B3GNT8	0.98949945	0.99812305	0.99990594	0.9998096	0.9876422	0.9893111	191	TRUE
11325-8	BTG2	22065-32	IRF8	0.989355	0.99839574	1.0	1.0	0.9877679	0.989355	191	TRUE
11325-8	BTG2	13497-34	EIF3J	0.98938686	0.9985403	1.0	1.0	0.98794264	0.98938686	191	TRUE
11325-8	BTG2	10449-31	SHISA2	0.9889763	0.99891686	1.0	1.0	0.9879051	0.9889763	191	FALSE
11325-8	BTG2	5745-64	PI15	0.9888171	0.99891853	1.0	1.0	0.9877477	0.9888171	191	TRUE
11325-8	BTG2	8635-283	ZPBP	0.98880243	0.9985604	1.0	0.9999999	0.98737895	0.9888023	191	TRUE
11325-8	BTG2	7778-104	CARD19	0.9886727	0.9986557	1.0	1.0	0.98734355	0.9886727	191	TRUE
11325-8	BTG2	7841-84	ESAM	0.9884588	0.9980688	0.99999887	0.99997824	0.9865499	0.9884373	191	TRUE
11325-8	BTG2	3004-67	PDCD1LG2	0.9882825	0.9984776	0.9999996	0.9999867	0.9867779	0.9882694	191	TRUE
11325-8	BTG2	5623-11	CD300LF	0.98823357	0.998396	0.9999992	0.9999832	0.98664844	0.98821694	191	TRUE
11325-8	BTG2	23037-37	UBE2D3	0.9869457	0.9987977	1.0	1.0	0.9857591	0.9869457	191	TRUE
11325-8	BTG2	5590-11	ZPLD1	0.9881674	0.99878424	1.0	1.0	0.986966	0.9881674	191	TRUE
11325-8	BTG2	21863-11	NUBP2	0.98803115	0.99836755	1.0	1.0	0.98641825	0.98803115	191	TRUE
11325-8	BTG2	23408-1	SNX16	0.9879046	0.9985502	1.0	0.9999965	0.9864723	0.98790115	191	TRUE
11325-8	BTG2	3489-9	CNTF	0.98783773	0.9982645	0.99999946	0.9999854	0.9861233	0.9878233	191	TRUE
11325-8	BTG2	13942-140	SPSB1	0.9854611	0.99886435	1.0	1.0	0.984342	0.9854611	191	TRUE
11325-8	BTG2	16854-17	LSM4	0.9876508	0.9990907	1.0	1.0	0.9867527	0.9876508	191	TRUE
11325-8	BTG2	21967-20	HSD11B1	0.98834044	0.47210813	0.999145	0.9992982	0.46660355	0.9876468	191	TRUE
11325-8	BTG2	14103-12	TPSG1	0.98726314	0.9987118	1.0	0.9999999	0.98599136	0.987263	191	TRUE
11325-8	BTG2	7624-19	ANK2	0.9871587	0.9982517	0.99999267	0.9999453	0.98543286	0.9871047	191	TRUE
11325-8	BTG2	25078-13	ATG4C	0.9848153	0.99841976	0.9999989	0.99997884	0.9832591	0.98479444	191	TRUE
11325-8	BTG2	19166-15	RPS19	0.98907423	0.99878347	1.0	1.0	0.987871	0.98907423	191	TRUE
11325-8	BTG2	22832-9	ZC3H8	0.9847217	0.99897766	1.0	1.0	0.983715	0.9847217	191	TRUE
11325-8	BTG2	8005-1	MXRA7	0.98356557	0.9983858	0.9999979	0.9999717	0.9819779	0.98353773	191	TRUE
11325-8	BTG2	23595-6	LACC1	0.98274547	0.9986111	1.0	1.0	0.9813805	0.98274547	191	TRUE
11325-8	BTG2	12775-6	HMGB3	0.9827854	0.99886835	1.0	0.9999992	0.98167324	0.9827846	191	TRUE
11325-8	BTG2	9288-7	FKBP7	0.9829244	0.9986076	0.99999964	0.999988	0.98155576	0.9829126	191	TRUE
11325-8	BTG2	21581-87	CDK15	0.9829198	0.99911153	1.0	1.0	0.98204654	0.9829198	191	TRUE
11325-8	BTG2	16749-79	GDF10	0.98296887	0.9990347	1.0	1.0	0.98202	0.98296887	191	TRUE
11325-8	BTG2	21923-24	SAE1|UBA2	0.9830143	0.9991821	1.0	1.0	0.9822103	0.9830143	191	TRUE
11325-8	BTG2	4138-25	IL20	0.9832359	0.99835026	0.99999964	0.99998766	0.9816138	0.98322374	191	TRUE
11325-8	BTG2	15545-13	PPP3R1	0.9834657	0.998335	0.9999896	0.99993306	0.9818282	0.98339987	191	TRUE
11325-8	BTG2	9067-152	CEP57	0.9834257	0.99867696	0.9999999	0.9999933	0.98212457	0.9834191	191	TRUE
11325-8	BTG2	14663-44	RNF8	0.98425037	0.99908674	1.0	1.0	0.98335147	0.98425037	191	TRUE
11325-8	BTG2	9445-44	C19orf18	0.9827155	0.99824053	0.99983317	0.9997386	0.9809864	0.9824586	191	TRUE
11325-8	BTG2	12355-223	MRRF	0.98358375	0.9989543	1.0	1.0	0.9825552	0.98358375	191	TRUE
11325-8	BTG2	4540-11	CBX5	0.9837218	0.9991018	1.0	1.0	0.9828382	0.9837218	191	TRUE
11325-8	BTG2	16807-35	TNNT3	0.9838734	0.9990064	1.0	1.0	0.98289585	0.9838734	191	TRUE
11325-8	BTG2	12735-39	CSDE1	0.9839861	0.9986386	1.0	0.9999985	0.98264647	0.9839846	191	TRUE
11325-8	BTG2	6019-12	C1QTNF9	0.9839861	0.9989674	1.0	1.0	0.98297	0.9839861	191	TRUE
11325-8	BTG2	8997-4	NPTXR	0.98402876	0.9985198	0.9999971	0.9999669	0.9825722	0.9839962	191	TRUE
11325-8	BTG2	9952-57	TFAM	0.98403966	0.99904996	1.0	1.0	0.98310477	0.98403966	191	TRUE
11325-8	BTG2	8877-22	EVA1C	0.98424673	0.9988725	1.0	1.0	0.983137	0.98424673	191	TRUE
11325-8	BTG2	6020-52	UTS2	0.9846645	0.9990491	1.0	1.0	0.98372823	0.9846645	191	TRUE
11325-8	BTG2	6119-14	MAMDC2	0.98265463	0.9989335	1.0	1.0	0.9816066	0.98265463	191	TRUE
11325-8	BTG2	5970-61	LECT2	0.98324496	0.9990272	1.0	1.0	0.9822884	0.98324496	191	TRUE
11325-8	BTG2	11633-89	AHSA1	0.9824449	0.99884045	1.0	1.0	0.9813057	0.9824449	191	TRUE
11325-8	BTG2	12619-14	PPM1A	0.99027085	0.99824315	0.9999905	0.9999359	0.9885311	0.9902074	191	TRUE
11325-8	BTG2	2711-6	CNTFR	0.98468816	0.9982868	0.9999975	0.99996936	0.9830012	0.984658	191	TRUE
11325-8	BTG2	15361-37	ANKRD1	0.98263377	0.9982003	0.99989575	0.9997983	0.9808653	0.9824356	191	TRUE
11325-8	BTG2	23370-39	KCNAB3	0.9846273	0.9992962	1.0	1.0	0.98393434	0.9846273	191	TRUE
11325-8	BTG2	9769-48	DNER	0.9845837	0.99834436	0.9999896	0.999933	0.98295355	0.9845177	191	TRUE
11325-8	BTG2	17820-170	MLF1	0.9843666	0.9984218	1.0	0.99999934	0.98281306	0.98436594	191	TRUE
11325-8	BTG2	9016-12	NR1H2	0.98436207	0.99904567	1.0	1.0	0.98342264	0.98436207	191	TRUE
11325-8	BTG2	14029-42	COPS2	0.98430395	0.9990491	1.0	1.0	0.983368	0.98430395	191	TRUE
11325-8	BTG2	7888-58	COA3	0.99065286	0.99862355	1.0	1.0	0.9892893	0.99065286	191	TRUE
11325-8	BTG2	12845-18,22816-4,21823-5,12616-45,13451-2	SNX17,TRIM54,NRBP1,PPM1G,FNDC4	0.990226	0.9986457	1.0	1.0	0.9888849	0.990226	191	FALSE
11325-8	BTG2	23298-148	THEM4	0.98425853	0.9985177	1.0	0.99999994	0.98279953	0.9842585	191	TRUE
11325-8	BTG2	3053-49	FLT3LG	0.98463094	0.9988653	1.0	1.0	0.9835137	0.98463094	191	TRUE
11325-8	BTG2	10892-8	OSMR	0.99016964	0.99860764	1.0	1.0	0.988791	0.99016964	191	TRUE
11325-8	BTG2	11164-7	TENM2	0.99007004	0.99871415	1.0	1.0	0.98879695	0.99007004	191	TRUE
11325-8	BTG2	12635-9	TRDMT1	0.98187006	0.9985582	1.0	0.9999986	0.98045444	0.9818687	191	TRUE
11325-8	BTG2	17776-15	PECR	0.98196536	0.9987718	1.0	0.99999785	0.9807593	0.9819633	191	TRUE
11325-8	BTG2	21361-8	TXNRD3NB	0.9822269	0.99845415	0.9999799	0.9999126	0.98070854	0.9821411	191	FALSE
11325-8	BTG2	11310-8	DSG3	0.9822124	0.9987716	1.0	0.99999666	0.9810059	0.98220915	191	TRUE
11325-8	BTG2	24907-3	PMPCA	0.9822742	0.9991582	1.0	1.0	0.9814473	0.9822742	191	TRUE
11325-8	BTG2	8866-53	QPCTL	0.99018353	0.9983485	0.9999991	0.9999819	0.9885482	0.9901656	191	TRUE
11325-8	BTG2	6367-66	FMOD	0.9823214	0.9985421	0.99999756	0.9999698	0.9808892	0.9822917	191	TRUE
11387-3	ATF6B	10606-34	TOR1AIP1	0.9990886	0.00082218647	0.9996138	0.98734766	0.0008214371	0.98644775	10	TRUE
11387-3	ATF6B	7124-18	IL21	0.9983122	0.0011011958	0.99938524	0.9944787	0.0010993372	0.9928002	10	TRUE
11387-3	ATF6B	11277-23	ATF6	0.99953455	0.00019049644	1.0	0.9999994	0.00019040778	0.99953395	10	TRUE
11387-3	ATF6B	5762-35	SPAG11B	0.9996209	0.0002657771	0.99997914	0.9994051	0.00026567635	0.99902624	10	TRUE
11387-3	ATF6B	7161-25	H6PD	0.9991966	0.0006623268	0.9998028	0.99924153	0.0006617947	0.9984387	10	TRUE
11387-3	ATF6B	8009-121	SURF1	0.9985814	0.0008289814	0.99986184	0.9996924	0.00082780543	0.9982742	10	TRUE
11387-3	ATF6B	4481-34	C4A|C4B	0.9991563	0.00072163343	0.99973625	0.99887544	0.0007210246	0.9980327	10	TRUE
11387-3	ATF6B	13587-10	RACGAP1	0.99950325	0.00040465593	0.99992204	0.99835974	0.0004044549	0.9978638	10	TRUE
11387-3	ATF6B	23029-3	SH3GL3	0.9994915	0.0005493164	0.9999142	0.9979145	0.00054903707	0.9974071	10	TRUE
11387-3	ATF6B	14150-7	IL36A	0.997259	0.0010309815	0.99952257	0.99901074	0.0010281557	0.99627244	10	TRUE
11395-5	PTK2B	23392-41	PLEKHA3	0.9819413	0.1444791	0.99993503	0.99974436	0.14186999	0.9816902	28	TRUE
11395-5	PTK2B	25904-17	DOCK2	0.98202956	0.14456207	0.99992985	0.99972993	0.14196423	0.9817643	28	TRUE
11395-5	PTK2B	10074-128	BRD2	0.9821452	0.14455974	0.9999164	0.9996981	0.14197865	0.98184866	28	TRUE
11395-5	PTK2B	25253-17	GNAS|GNAS	0.9821223	0.14462042	0.99994177	0.999761	0.14203493	0.9818876	28	TRUE
11395-5	PTK2B	21949-4	APBB1IP	0.9819131	0.17009312	1.0	0.99999994	0.16701666	0.98191303	28	TRUE
11395-5	PTK2B	13557-3	NECTIN3	0.982008	0.14465398	0.9999975	0.99995667	0.14205135	0.9819654	28	TRUE
11395-5	PTK2B	12990-39	MAP3K3	0.9820659	0.14462942	1.0	0.99999565	0.14203562	0.9820616	28	TRUE
11395-5	PTK2B	24637-3	TCEAL5	0.9821145	0.15307736	1.0	0.99999624	0.1503395	0.9821108	28	TRUE
11395-5	PTK2B	6117-4	PCSK2	0.9823018	0.1444943	0.9999648	0.9998154	0.141937	0.98212045	28	TRUE
11395-5	PTK2B	12827-37	RGS3	0.9822465	0.14465219	0.999995	0.9999359	0.1420841	0.9821836	28	TRUE
11395-5	PTK2B	6036-78	EPHA10	0.9822863	0.09446508	0.9999966	0.99994487	0.09279175	0.9822321	28	TRUE
11395-5	PTK2B	10346-5	STAT3	0.98229045	0.14468181	1.0	0.99999833	0.14211956	0.9822888	28	TRUE
11395-5	PTK2B	5360-9	AKT2	0.99359345	0.023862064	0.99882346	0.9933772	0.023709191	0.9870131	28	TRUE
11395-5	PTK2B	9952-57	TFAM	0.99299973	0.06970364	0.9996436	0.99930686	0.06921569	0.9923114	28	TRUE
11395-5	PTK2B	9070-1	C17orf67	0.9930321	0.069698274	0.99991137	0.9996821	0.06921262	0.99271643	28	TRUE
11395-5	PTK2B	4359-87	DYRK3	0.98183227	0.14474916	0.9999855	0.9998878	0.14211941	0.9817221	28	TRUE
11395-5	PTK2B	4179-57	YWHAG	0.99359345	0.06970376	0.9999665	0.9998152	0.0692572	0.9934099	28	TRUE
11395-5	PTK2B	4284-18	RBM39	0.99322414	0.06971341	0.9999992	0.999977	0.06924105	0.9932013	28	TRUE
11395-5	PTK2B	18181-2	TSSC4	0.99305314	0.06973553	0.99996376	0.9998093	0.06925108	0.9928638	28	TRUE
11395-5	PTK2B	18871-24	AIF1L	0.98022944	0.14476699	0.9999606	0.999808	0.14190486	0.98004127	28	TRUE
11395-5	PTK2B	12603-87	PABPC4	0.9806357	0.14461249	0.99971443	0.9994086	0.14181218	0.98005575	28	TRUE
11395-5	PTK2B	12684-5	SCIN	0.98032016	0.14473468	0.9999313	0.9997371	0.14188632	0.9800624	28	TRUE
11395-5	PTK2B	10746-24	DKK3	0.9808908	0.14459425	0.99960333	0.9993009	0.14183117	0.98020506	28	TRUE
11395-5	PTK2B	10432-3	SHISAL1	0.9811075	0.14448375	0.999884	0.99964744	0.14175408	0.9807616	28	TRUE
11395-5	PTK2B	16746-12	INHBB	0.9808867	0.14539212	0.9999975	0.99995697	0.1426132	0.9808445	28	TRUE
11395-5	PTK2B	9044-1	CNTNAP5	0.9814835	0.14455402	0.99979436	0.9995068	0.14187738	0.9809994	28	TRUE
11395-5	PTK2B	16621-77	NAXE	0.9817523	0.14454055	0.99961853	0.99931455	0.14190301	0.98107934	28	TRUE
11395-5	PTK2B	8932-1	ENTPD6	0.98159474	0.14469075	0.99998003	0.99986416	0.14202768	0.9814614	28	TRUE
11396-39	DNAI1	5756-66	PAPPA2	0.9969844	0.40378088	1.0	1.0	0.40256324	0.9969844	55	TRUE
11396-39	DNAI1	9790-28	BRSK2	0.9809875	0.51411724	1.0	1.0	0.50434256	0.9809875	55	TRUE
11396-39	DNAI1	8034-6	DRGX	0.98098874	0.4619437	1.0	0.99999994	0.45316157	0.9809887	55	TRUE
11396-39	DNAI1	16583-8	NUDT2	1.0	0.0	0.9999175	0.9996861	0.0	0.9996861	55	TRUE
11396-39	DNAI1	14101-2	CNTFR	0.99714684	0.19990045	0.9999878	0.99992377	0.1993301	0.99707085	55	TRUE
11396-39	DNAI1	11315-148	PPM1D	0.9970362	0.38683414	1.0	1.0	0.38568765	0.9970362	55	TRUE
11396-39	DNAI1	9083-35	SIRPA	0.9944567	0.4045298	1.0	0.99999857	0.4022874	0.9944553	55	TRUE
11396-39	DNAI1	5733-61	IFNA10	0.9944481	0.3226586	0.9999992	0.9999824	0.32086724	0.99443066	55	TRUE
11396-39	DNAI1	20383-31	RBM18	0.99429464	0.3682443	0.9999992	0.99998283	0.36614332	0.9942776	55	TRUE
11396-39	DNAI1	3509-1	CCL15	0.9926076	0.3609516	0.9999999	0.9999938	0.3582833	0.99260145	55	TRUE
11396-39	DNAI1	17195-43	BAG1	0.9906825	0.19998085	0.9999999	0.99999404	0.19811752	0.9906766	55	TRUE
11396-39	DNAI1	25922-7	LRP5	0.9891039	0.4169976	1.0	1.0	0.41245398	0.9891039	55	TRUE
11396-39	DNAI1	16913-8	RNASET2	0.98833644	0.36944747	1.0	0.99999696	0.3651384	0.98833346	55	TRUE
11396-39	DNAI1	8992-1	CEMIP2	0.98786616	0.41680598	0.9999992	0.99998295	0.41174853	0.9878493	55	TRUE
11396-39	DNAI1	15389-1	FXN	0.9876975	0.4170035	1.0	1.0	0.4118733	0.9876975	55	TRUE
11396-39	DNAI1	6230-56	CER1	0.98763156	0.41683275	0.9999999	0.999994	0.41167718	0.9876256	55	TRUE
11396-39	DNAI1	21510-24	GRK5	0.9864218	0.41700327	1.0	0.99999994	0.41134113	0.98642176	55	TRUE
11396-39	DNAI1	3814-63	IL11RA	0.98371553	0.00074255466	1.0	0.9999981	0.00073046255	0.9837137	55	TRUE
11396-39	DNAI1	5664-57	DEFB106A	0.98342294	0.468193	1.0	1.0	0.46043172	0.98342294	55	TRUE
11396-39	DNAI1	9361-7	PCDHAC2	0.98189634	0.41699165	1.0	0.99999976	0.40944257	0.9818961	55	TRUE
11396-39	DNAI1	12795-2	ZNF566	0.98137707	0.41698802	1.0	0.9999988	0.40922248	0.9813759	55	TRUE
11396-39	DNAI1	8006-12	DNAJB12	0.98112804	0.41698337	1.0	0.99999964	0.40911406	0.9811277	55	TRUE
11396-39	DNAI1	8107-12	TMEM234	0.9810432	0.41691792	1.0	0.99999994	0.4090145	0.98104316	55	TRUE
11396-39	DNAI1	11617-1	ITGAL	0.98103523	0.41698325	1.0	0.999999	0.40907526	0.9810342	55	TRUE
11396-39	DNAI1	18274-2	SERF2	0.9810301	0.482027	1.0	0.99999994	0.472883	0.98103005	55	TRUE
11396-39	DNAI1	11545-9	TNFRSF14	0.9810116	0.515966	1.0	1.0	0.50616866	0.9810116	55	TRUE
11396-39	DNAI1	9513-9	FGF22	0.9810002	0.4169911	1.0	0.9999964	0.40906835	0.98099667	55	TRUE
11396-39	DNAI1	13557-3	NECTIN3	0.98099613	0.53717065	1.0	1.0	0.52696234	0.98099613	55	TRUE
11396-39	DNAI1	13942-140	SPSB1	0.9809953	0.52051616	1.0	1.0	0.51062393	0.9809953	55	TRUE
11396-39	DNAI1	24712-6	GTPBP10	0.9809934	0.51151145	1.0	1.0	0.50178933	0.9809934	55	TRUE
11396-39	DNAI1	9321-400	NMB	0.9837613	0.41694313	1.0	0.99999785	0.41017252	0.9837592	55	TRUE
11396-39	DNAI1	8839-4	MTX2	0.98098224	0.5043994	1.0	0.99999994	0.4948069	0.9809822	55	TRUE
11396-39	DNAI1	20117-5	EIF4EBP2	0.9809807	0.41695702	0.99999684	0.99996555	0.4090268	0.9809469	55	TRUE
11396-39	DNAI1	8949-3	NGFR	0.98094606	0.41680217	1.0	1.0	0.40886045	0.98094606	55	TRUE
11396-39	DNAI1	8069-85	CD3E	0.9809568	0.58333653	1.0	1.0	0.57222795	0.9809568	55	TRUE
11396-39	DNAI1	24642-21	FAM92A	0.98095924	0.5043296	1.0	1.0	0.4947268	0.98095924	55	TRUE
11396-39	DNAI1	22862-44	PPM1M	0.9809637	0.5390359	1.0	1.0	0.5287747	0.9809637	55	TRUE
11396-39	DNAI1	2864-2	MAP2K1	0.9800812	0.41693407	1.0	0.99999964	0.40862924	0.98008084	55	TRUE
11396-39	DNAI1	8817-29	CENPV	0.9809737	0.51800215	1.0	1.0	0.5081465	0.9809737	55	TRUE
11396-39	DNAI1	7765-15	ITM2A	0.9809791	0.63547575	1.0	1.0	0.6233884	0.9809791	55	TRUE
11396-39	DNAI1	17200-50	KIR2DL1	0.9809828	0.47245497	1.0	0.99999833	0.4634702	0.9809812	55	TRUE
11396-39	DNAI1	9993-11	ZNF264	0.9809875	0.50491035	1.0	0.99999994	0.49531072	0.9809874	55	TRUE
11396-39	DNAI1	24665-48	REM1	0.98095196	0.52116024	1.0	0.99999994	0.51123315	0.9809519	55	TRUE
11396-39	DNAI1	5716-49	CSAG1	0.9809534	0.41699094	1.0	1.0	0.40904868	0.9809534	55	TRUE
11396-39	DNAI1	8845-2	ADAMTS3	0.98095673	0.5117613	1.0	0.9999998	0.5020157	0.98095655	55	TRUE
11396-39	DNAI1	20105-7	MYL6	0.98098356	0.41693425	0.99999386	0.99995095	0.40900564	0.98093545	55	TRUE
11396-39	DNAI1	22527-4	PDLIM3	0.98095304	0.4278168	0.9999988	0.99997884	0.4196682	0.9809323	55	TRUE
11396-39	DNAI1	12796-44	NUDT3	0.98096657	0.41696876	0.9999963	0.99996275	0.4090324	0.98093003	55	TRUE
11396-39	DNAI1	19555-1	SUMO2	0.98094344	0.42570913	0.99999934	0.99998426	0.41759658	0.980928	55	TRUE
11396-39	DNAI1	7915-31	APLP2	0.9809562	0.4169476	0.9999899	0.99993557	0.40900734	0.980893	55	TRUE
11396-39	DNAI1	13738-8	INHBA	0.9809556	0.41692454	0.9999826	0.9999124	0.40898445	0.98086965	55	TRUE
11396-39	DNAI1	23771-17	ATF5	0.98099864	0.41678858	0.9998943	0.9997634	0.40886903	0.98076653	55	TRUE
11396-39	DNAI1	11516-7	FABP1	0.98094827	0.41680992	0.999838	0.99969894	0.40886897	0.9806529	55	TRUE
11396-39	DNAI1	21445-40	NEDD8	0.9806521	0.41697812	0.99999994	0.9999955	0.40891045	0.9806477	55	TRUE
11396-39	DNAI1	7767-1	CLPSL2	0.98031706	0.6825546	1.0	1.0	0.6691199	0.98031706	55	TRUE
11464-9	RELB	10833-64	HHIP	0.99910355	0.0011842251	0.9990726	0.99600655	0.0011831635	0.9951137	56	TRUE
11464-9	RELB	21497-32	HYOU1	0.999399	0.00067830086	0.99993587	0.9997296	0.00067789323	0.99912876	56	TRUE
11464-9	RELB	12540-25	RHOG	0.9991209	0.002606511	1.0	0.99999994	0.0026042196	0.99912083	56	TRUE
11464-9	RELB	13723-6	IL10	0.99900454	0.0012840033	0.99930906	0.99904835	0.0012827251	0.99805385	56	TRUE
11464-9	RELB	5744-12	MENT	0.999107	0.0010051131	0.999257	0.9989056	0.0010042156	0.99801356	56	TRUE
11464-9	RELB	21115-48	BCDIN3D	0.9996611	0.000495255	0.9997074	0.9982798	0.0004950871	0.9979415	56	TRUE
11464-9	RELB	18275-5	CRIP1	0.9986041	0.0029139519	0.9995028	0.99928993	0.0029098843	0.99789506	56	TRUE
11464-9	RELB	10085-25	STAR	0.99782705	0.041053176	1.0	0.99999994	0.04096397	0.997827	56	TRUE
11464-9	RELB	23285-51	KCTD2	0.9987964	0.0011646152	0.99925077	0.9990108	0.0011632134	0.9978084	56	TRUE
11464-9	RELB	11536-9	MYSM1	0.9976223	0.0008739829	1.0	0.99999666	0.00087190483	0.997619	56	TRUE
11464-9	RELB	9999-1	IRF6	0.9964253	0.0010126233	0.9999968	0.9999566	0.0010090035	0.99638206	56	TRUE
11464-9	RELB	21876-266	PICK1	0.9985851	0.00236243	0.9989998	0.9977859	0.0023590876	0.9963742	56	TRUE
11464-9	RELB	22536-1	PPP1R42	0.99596924	0.009193838	0.9992873	0.9991474	0.009156779	0.9951201	56	TRUE
11464-9	RELB	23307-7	CLUAP1	0.9991109	0.0009561777	0.99978286	0.99957234	0.00095532753	0.9986836	56	TRUE
11464-9	RELB	18336-31	CDA	0.99482507	0.013555586	0.99999267	0.99993587	0.013485437	0.9947613	56	TRUE
11464-9	RELB	22088-3	BTG1	0.99918336	0.0016012788	1.0	0.9999994	0.0015999711	0.99918276	56	TRUE
11464-9	RELB	3825-18	MAPK8	0.99450123	0.0009883642	0.9999998	0.9999903	0.0009829295	0.9944916	56	TRUE
11464-9	RELB	17398-55	HMOX1	0.99516594	0.009983718	0.99890935	0.998443	0.009935456	0.99361646	56	TRUE
11464-9	RELB	21207-1	COASY	0.9923171	0.07567704	1.0	0.99999696	0.07509562	0.99231404	56	TRUE
11464-9	RELB	21940-12	WNT10B	0.99919677	0.0009989142	0.99912286	0.99255526	0.0009981119	0.991758	56	TRUE
11464-9	RELB	12500-88	UBA2	0.99981457	0.00026363134	0.9998319	0.99119	0.00026358245	0.9910062	56	TRUE
11464-9	RELB	21379-30	ETNK2	0.986425	0.07822335	1.0	0.99999726	0.07716146	0.9864223	56	TRUE
11464-9	RELB	5015-15	PLA2G7	0.9866035	0.008455157	0.9990492	0.9990135	0.008341888	0.9856302	56	TRUE
11464-9	RELB	13691-10	SLC5A8	0.98332113	0.008207619	0.99939895	0.99928427	0.008070725	0.9826173	56	TRUE
11464-9	RELB	19491-11	HSD17B8	0.981501	0.077504456	0.9999994	0.99998087	0.076070696	0.9814822	56	TRUE
11464-9	RELB	23245-5	SPATC1L	0.9869153	0.010529935	0.9985942	0.99318206	0.010392155	0.9801866	56	TRUE
11464-9	RELB	12514-16	METTL1	0.9801323	0.06258285	0.99998873	0.99991703	0.06133947	0.980051	56	TRUE
11464-9	RELB	9207-60	CRYZL1	0.9991507	0.001573801	0.99999994	0.9999912	0.0015724644	0.9991419	56	TRUE
11464-9	RELB	20387-277	CHCHD7	0.9994897	0.0007029772	0.99961853	0.99904287	0.00070261845	0.99853307	56	TRUE
11464-9	RELB	2743-5	SHH	0.9992351	0.0011377335	0.99999857	0.9999697	0.0011368633	0.9992048	56	TRUE
11464-9	RELB	2943-5	CYP3A4	0.9991641	0.0012056828	0.9999105	0.9997186	0.001204675	0.99888295	56	TRUE
11464-9	RELB	2797-56	APOB	0.9995471	0.00057786703	0.9996812	0.999078	0.00057760533	0.9986255	56	TRUE
11464-9	RELB	20241-9	SNAP23	0.9995361	0.00065386295	0.99971384	0.9992063	0.00065355963	0.99874276	56	TRUE
11464-9	RELB	17671-58	ING4	0.9999972	102.52	0.99999565	0.9988036	10.252	0.9988008	56	TRUE
11464-9	RELB	14318-1	VPS29	1.0	0.0	1.0	0.9999978	0.0	0.9999978	56	TRUE
11464-9	RELB	15548-35	PHGDH	0.99991375	89.1685	0.99999946	0.9999373	89.1609	0.99985105	56	TRUE
11464-9	RELB	22821-50	UNG	1.0	2.98023	0.99999994	0.99968946	2.98023	0.99968946	56	TRUE
11464-9	RELB	13732-79	CTF1	0.99968004	0.000508368	0.9999993	0.9999657	0.0005082054	0.99964577	56	TRUE
11464-9	RELB	12587-65	ARL2	0.9997987	0.00033640862	0.9999908	0.9998294	0.0003363409	0.9996282	56	TRUE
11464-9	RELB	23356-32	CCDC24	0.9997915	0.00034695864	0.999991	0.9998336	0.00034688629	0.99962515	56	TRUE
11464-9	RELB	10046-55	BIRC2	0.99999964	17.2853	0.9999996	0.9995671	17.2853	0.99956673	56	TRUE
11464-9	RELB	25287-7	EIF4G1	0.9984027	0.0011130571	0.9999009	0.9997273	0.0011112792	0.99813044	56	TRUE
11464-9	RELB	19158-1	PCLAF	0.99990654	0.00016146898	0.99993753	0.9990012	0.00016145389	0.99890786	56	TRUE
11464-9	RELB	19272-9	PEF1	0.99925524	0.00097340345	0.9997047	0.9994301	0.0009726785	0.9986858	56	TRUE
11464-9	RELB	21569-49	STK10	0.999059	0.00083708763	0.9999995	0.99998087	0.00083629997	0.9990399	56	TRUE
11464-9	RELB	21238-40	CDK5RAP3	0.999111	0.0026801229	1.0	0.9999999	0.0026777403	0.9991109	56	TRUE
11464-9	RELB	17467-1	DHRS9	0.9999463	72.8965	0.9999879	0.99960977	728.926	0.99955606	56	TRUE
11464-9	RELB	5918-5	PSME1	0.99947923	0.00043982267	1.0	0.9999987	0.00043959363	0.9994779	56	TRUE
11464-9	RELB	25108-6	ATE1	0.99981886	0.0003002286	0.9999673	0.99963844	0.0003001742	0.99945736	56	TRUE
11464-9	RELB	7965-25	HBQ1	0.9995397	0.0006854534	0.9999931	0.9999052	0.0006851379	0.99944496	56	TRUE
11464-9	RELB	22055-31	FOXO1	0.99943846	0.0005390048	0.9999998	0.99998844	0.0005387021	0.9994269	56	TRUE
11464-9	RELB	12845-18,22816-4,21823-5,12616-45,13451-2	SNX17,TRIM54,NRBP1,PPM1G,FNDC4	0.99939555	0.00087058544	1.0	0.99999994	0.00087005924	0.9993955	56	TRUE
11464-9	RELB	21655-18	CEP20	0.99950856	0.0007123947	0.9999851	0.9998531	0.0007120446	0.9993617	56	TRUE
11464-9	RELB	19606-28	IHH	0.9992718	0.0010026693	0.99999446	0.9999384	0.0010019392	0.9992103	56	TRUE
11464-9	RELB	12501-10	TBCA	0.999218	0.0010060668	0.99954027	0.99922115	0.0010052801	0.9984397	56	TRUE
11464-9	RELB	6378-2	C5orf38	0.999575	0.000603497	0.9996987	0.99907285	0.00060324057	0.9986483	56	TRUE
11536-9	MYSM1	14057-68	TNFSF15	0.9929776	0.99827147	0.99999994	0.9999962	0.99126124	0.9929738	11	TRUE
11536-9	MYSM1	10557-6	TEX29	0.9950117	0.99872357	1.0	1.0	0.99374163	0.9950117	11	TRUE
11536-9	MYSM1	11356-19	ESS2	0.9955181	0.2752244	0.99999726	0.9999622	0.27399087	0.9954805	11	TRUE
11536-9	MYSM1	5457-5	COLEC12	0.9974875	0.067031145	0.9999854	0.9999074	0.066862725	0.9973951	11	TRUE
11536-9	MYSM1	21814-13	MMADHC	0.98872644	0.9986028	1.0	0.9999999	0.987345	0.9887263	11	TRUE
11536-9	MYSM1	18840-205	SH2D1B	0.98866904	0.99878144	1.0	1.0	0.9874643	0.98866904	11	TRUE
11536-9	MYSM1	5108-72	NOTCH3	0.9913471	0.9982458	0.9999995	0.9999882	0.98960805	0.9913354	11	TRUE
11536-9	MYSM1	10036-201	ZHX3	0.9882934	0.99877536	1.0	0.99999994	0.98708314	0.98829335	11	TRUE
11536-9	MYSM1	11303-7	SAMHD1	0.98264444	0.9987518	1.0	0.9999999	0.9814179	0.9826443	11	TRUE
11536-9	MYSM1	11563-51	SYTL4	0.98196507	0.9991323	1.0	1.0	0.981113	0.98196507	11	TRUE
11536-9	MYSM1	21217-20	PHB2	0.98575693	0.99856526	1.0	0.9999993	0.98434263	0.9857562	11	TRUE
11556-19	ARFGAP1	23670-11	DPH2	0.9853751	0.9984629	0.9999949	0.9999769	0.9838605	0.98535234	111	TRUE
11556-19	ARFGAP1	9841-197	PAICS	0.9819964	0.99839926	0.9990537	0.99923176	0.9804245	0.981242	111	TRUE
11556-19	ARFGAP1	23252-4	DNAJB3	0.98192304	0.9984114	0.99881184	0.9991232	0.9803632	0.9810621	111	TRUE
11556-19	ARFGAP1	24654-13	HES6	0.98093474	0.99934965	1.0	1.0	0.9802968	0.98093474	111	TRUE
11556-19	ARFGAP1	19166-15	RPS19	0.98088986	0.99918544	1.0	0.99999964	0.98009086	0.9808895	111	TRUE
11556-19	ARFGAP1	8929-7	BDP1	0.98088557	0.99933726	1.0	1.0	0.9802355	0.98088557	111	TRUE
11556-19	ARFGAP1	9987-30	LRRC25	0.9804131	0.9992497	1.0	0.99999994	0.9796775	0.980413	111	TRUE
11556-19	ARFGAP1	21793-4	CEP43	0.98040456	0.999302	1.0	1.0	0.97972023	0.98040456	111	TRUE
11556-19	ARFGAP1	16292-288	GIP	0.9802014	0.99931717	1.0	1.0	0.9795321	0.9802014	111	TRUE
11556-19	ARFGAP1	8888-33	SMIM9	0.98000693	0.9992149	1.0	0.9999998	0.9792375	0.98000675	111	TRUE
11556-19	ARFGAP1	22548-18	RGS13	0.982027	0.99910146	1.0	0.9999999	0.9811446	0.9820269	111	TRUE
11556-19	ARFGAP1	23294-19	MLX	0.98204076	0.99892735	0.99999946	0.999994	0.98098737	0.98203486	111	TRUE
11556-19	ARFGAP1	7850-1	COX4I2	0.98204315	0.9992234	1.0	1.0	0.9812805	0.98204315	111	TRUE
11556-19	ARFGAP1	21864-20	MAK16	0.9820437	0.9992168	1.0	1.0	0.98127455	0.9820437	111	TRUE
11556-19	ARFGAP1	21562-3	SCGB1D1	0.982048	0.99901366	0.99999994	0.999999	0.98107934	0.98204696	111	TRUE
11556-19	ARFGAP1	10030-8	MUTYH	0.9821043	0.9987164	0.99998045	0.9999435	0.98084366	0.9820488	111	TRUE
11556-19	ARFGAP1	24704-38	COMMD5	0.9820518	0.99910057	1.0	0.9999999	0.9811685	0.9820517	111	TRUE
11556-19	ARFGAP1	15430-165	OPTC	0.9853676	0.9987596	1.0	1.0	0.9841454	0.9853676	111	TRUE
11556-19	ARFGAP1	13007-66	LCN10	0.9852785	0.9988478	1.0	0.9999995	0.98414326	0.985278	111	TRUE
11556-19	ARFGAP1	10943-36	WBP1	0.98529917	0.99852526	0.99998057	0.9999433	0.9838461	0.9852433	111	TRUE
11556-19	ARFGAP1	13375-48	SYNGR3	0.98523504	0.99883187	1.0	0.9999992	0.9840841	0.98523426	111	TRUE
11556-19	ARFGAP1	7911-29	SCN4B	0.98519415	0.99881124	0.99999994	0.999999	0.984023	0.98519313	111	TRUE
11556-19	ARFGAP1	4792-51	env	0.9852858	0.998451	0.99992794	0.99985725	0.9837596	0.98514515	111	TRUE
11556-19	ARFGAP1	13131-5	HK1	0.9851304	0.99895805	1.0	1.0	0.984104	0.9851304	111	TRUE
11556-19	ARFGAP1	9257-14	TACO1	0.9853774	0.272188	0.99975103	0.99969196	0.2682079	0.98507386	111	TRUE
11556-19	ARFGAP1	19369-17	KAT2A	0.9851006	0.99862105	0.99999136	0.99997026	0.98374224	0.9850713	111	TRUE
11556-19	ARFGAP1	21848-18	UBE2R2	0.9850334	0.9988561	1.0	0.99999946	0.9839066	0.98503286	111	TRUE
11556-19	ARFGAP1	13439-6	IQCF3	0.98482627	0.9990064	1.0	1.0	0.98384774	0.98482627	111	TRUE
11556-19	ARFGAP1	13739-3	FLRT1	0.984818	0.9987604	0.9999996	0.99999535	0.9835972	0.9848134	111	TRUE
11556-19	ARFGAP1	9750-7	S100A4	0.9847092	0.99876356	0.9999996	0.9999951	0.98349166	0.9847044	111	TRUE
11556-19	ARFGAP1	16315-105	FLT1	0.98448616	0.9988072	0.9999999	0.999997	0.98331183	0.98448324	111	TRUE
11556-19	ARFGAP1	7767-1	CLPSL2	0.9841536	0.9990049	1.0	1.0	0.9831743	0.9841536	111	TRUE
11556-19	ARFGAP1	23287-109	NDUFB6	0.98100954	0.9992158	1.0	0.9999999	0.9802402	0.9810094	111	TRUE
11556-19	ARFGAP1	13977-28	BARD1	0.98200977	0.9990471	1.0	0.9999991	0.98107404	0.9820089	111	TRUE
11556-19	ARFGAP1	9043-7	TFIP11	0.9831076	0.9988855	0.99999994	0.99999774	0.982012	0.9831054	111	TRUE
11556-19	ARFGAP1	9199-6	UBE2G2	0.9815419	0.9993852	1.0	1.0	0.9809384	0.9815419	111	TRUE
11556-19	ARFGAP1	3681-87	KLK14	0.9820037	0.9989555	0.9999996	0.999995	0.98097795	0.9819988	111	TRUE
11556-19	ARFGAP1	11456-2	MAGEB10	0.98199785	0.9990582	1.0	0.99999917	0.98107296	0.981997	111	TRUE
11556-19	ARFGAP1	19180-38	GULP1	0.98199	0.9990423	0.99999994	0.9999989	0.9810495	0.9819889	111	TRUE
11556-19	ARFGAP1	7864-3	SIGLEC8	0.9819872	0.99918824	1.0	1.0	0.98119	0.9819872	111	TRUE
11556-19	ARFGAP1	22465-43	HES1	0.98199064	0.9989557	0.9999995	0.9999941	0.9809652	0.98198485	111	TRUE
11556-19	ARFGAP1	13500-9	TEX29	0.9819751	0.99904966	0.99999994	0.9999989	0.98104185	0.981974	111	TRUE
11556-19	ARFGAP1	19821-10	PGLYRP4	0.98197186	0.9991474	1.0	0.9999999	0.98113465	0.98197174	111	TRUE
11556-19	ARFGAP1	12400-25	UBE2T	0.9819655	0.9991221	1.0	0.99999976	0.9811034	0.98196524	111	TRUE
11556-19	ARFGAP1	23324-6	HSPB3	0.9819416	0.9990637	0.99999994	0.9999986	0.9810222	0.9819402	111	TRUE
11556-19	ARFGAP1	7751-121	SFRP2	0.98193157	0.9992366	1.0	1.0	0.9811819	0.98193157	111	TRUE
11556-19	ARFGAP1	15315-64	CUTC	0.9819275	0.9991288	1.0	0.9999995	0.98107207	0.98192704	111	TRUE
11556-19	ARFGAP1	24055-44	CSTF1	0.9819198	0.9991763	1.0	0.9999999	0.98111105	0.9819197	111	TRUE
11556-19	ARFGAP1	14692-3	ZNF276	0.9819308	0.9989171	0.99999714	0.9999846	0.98086745	0.9819157	111	TRUE
11556-19	ARFGAP1	7919-278	FAM3D	0.98191893	0.99901766	0.9999997	0.999996	0.98095435	0.981915	111	TRUE
11556-19	ARFGAP1	21810-50	MLANA	0.98191303	0.99922067	1.0	0.99999994	0.98114777	0.981913	111	TRUE
11556-19	ARFGAP1	18399-1	AKAP7	0.98191094	0.99926436	1.0	1.0	0.9811886	0.98191094	111	TRUE
11556-19	ARFGAP1	10012-5	SPDEF	0.98189706	0.99921054	1.0	0.99999994	0.9811219	0.981897	111	TRUE
11556-19	ARFGAP1	13013-41	PRKN	0.981892	0.9992766	1.0	1.0	0.9811817	0.981892	111	TRUE
11556-19	ARFGAP1	23298-148	THEM4	0.98189265	0.99912834	1.0	0.9999993	0.9810368	0.98189193	111	TRUE
11556-19	ARFGAP1	13960-15	AGAP3	0.98188823	0.9990624	0.9999999	0.99999714	0.98096764	0.98188543	111	TRUE
11556-19	ARFGAP1	6104-1	FGFRL1	0.9818863	0.999096	0.99999994	0.9999987	0.9809987	0.981885	111	TRUE
11556-19	ARFGAP1	12785-49	ZBTB33	0.9818826	0.99897766	0.9999987	0.99998987	0.9808788	0.9818726	111	TRUE
11556-19	ARFGAP1	3831-21	PTEN	0.98204815	0.9985943	0.99987745	0.99980867	0.98066765	0.9818603	111	TRUE
11556-19	ARFGAP1	7800-85	RAET1E	0.9818412	0.99924576	1.0	0.99999994	0.9811007	0.98184115	111	TRUE
11556-19	ARFGAP1	10608-9	HTN1	0.9819935	0.9986415	0.99990594	0.9998308	0.9806594	0.9818273	111	TRUE
11556-19	ARFGAP1	19367-34	ECI1	0.98205584	0.9985552	0.9998238	0.9997631	0.98063695	0.98182315	111	TRUE
11556-19	ARFGAP1	3654-27	BMPER	0.98200184	0.9986217	0.99988353	0.9998135	0.98064834	0.9818187	111	TRUE
11556-19	ARFGAP1	2578-67	CCL2	0.9818989	0.99876195	0.9999557	0.99989784	0.98068327	0.9817986	111	TRUE
11556-19	ARFGAP1	2429-27	C8A|C8B|C8G	0.9817578	0.99892455	0.9999957	0.99997884	0.980702	0.981737	111	TRUE
11556-19	ARFGAP1	5036-50	TNFAIP6	0.9820049	0.99903864	0.99999994	0.999999	0.9810608	0.98200387	111	TRUE
11556-19	ARFGAP1	11666-72	RGS8	0.98386335	0.998904	1.0	0.99999934	0.98278505	0.9838627	111	TRUE
11556-19	ARFGAP1	3875-62	ARID3A	0.9830945	0.99876064	0.999997	0.9999839	0.98187613	0.9830787	111	TRUE
11556-19	ARFGAP1	9283-8	CD44	0.9853948	0.9983411	0.99997807	0.9999368	0.98376006	0.9853325	111	TRUE
11556-19	ARFGAP1	18282-1	GNG11	0.98528457	0.99883026	1.0	0.99999946	0.98413205	0.98528403	111	TRUE
11556-19	ARFGAP1	11671-19	BRPF1	0.98529	0.998925	1.0	1.0	0.98423076	0.98529	111	TRUE
11556-19	ARFGAP1	15390-3	GAL	0.98529	0.99892694	1.0	1.0	0.9842327	0.98529	111	TRUE
11556-19	ARFGAP1	8535-102	DMKN	0.9852904	0.99887043	1.0	0.99999994	0.9841775	0.98529035	111	TRUE
11556-19	ARFGAP1	10451-11	NUCB1	0.98529077	0.9988327	1.0	0.9999997	0.98414063	0.98529047	111	TRUE
11556-19	ARFGAP1	12528-40	WRNIP1	0.9852918	0.9988779	1.0	0.99999994	0.9841862	0.9852917	111	TRUE
11556-19	ARFGAP1	18302-204	ZWILCH	0.98530406	0.9988215	1.0	0.9999999	0.9841429	0.98530394	111	TRUE
11556-19	ARFGAP1	8817-29	CENPV	0.9853044	0.9988086	1.0	0.99999976	0.98413056	0.9853042	111	TRUE
11556-19	ARFGAP1	6935-123	BAMBI	0.9853129	0.99881345	1.0	0.9999999	0.98414373	0.98531276	111	TRUE
11556-19	ARFGAP1	11545-9	TNFRSF14	0.985314	0.99887645	1.0	1.0	0.984207	0.985314	111	TRUE
11556-19	ARFGAP1	6113-31	EDN3	0.9853339	0.9988217	1.0	1.0	0.9841729	0.9853339	111	TRUE
11556-19	ARFGAP1	9022-49	DEFB132	0.9828985	0.9990237	1.0	0.99999994	0.98193884	0.9828984	111	TRUE
11556-19	ARFGAP1	22834-21	ZDHHC4	0.985347	0.99858296	0.9999993	0.999991	0.9839507	0.9853381	111	TRUE
11556-19	ARFGAP1	7872-5	NUDT8	0.985341	0.9987325	1.0	0.99999964	0.9840921	0.98534065	111	TRUE
11556-19	ARFGAP1	6360-7	DEFB128	0.9853466	0.9987372	1.0	0.9999999	0.9841023	0.9853465	111	TRUE
11556-19	ARFGAP1	8776-10	ERLIN1	0.98535	0.9987647	1.0	0.99999994	0.9841328	0.98534995	111	TRUE
11556-19	ARFGAP1	18210-12	SPIN1	0.9947586	0.4440704	0.9999999	0.999997	0.44174284	0.9947556	111	TRUE
11556-19	ARFGAP1	5363-51	SEMA3E	0.9947586	0.17258352	0.9999682	0.99991184	0.17167895	0.9946709	111	TRUE
11556-19	ARFGAP1	11543-84	LIMA1	0.9887851	0.99834853	0.9999999	0.9999974	0.98715216	0.98878247	111	TRUE
11556-19	ARFGAP1	7934-11	NDRG4	0.9872104	0.99850607	1.0	0.99999994	0.9857356	0.98721033	111	TRUE
11556-19	ARFGAP1	11380-84	RBM24	0.98542106	0.9983795	0.99999636	0.99997973	0.9838242	0.9854011	111	TRUE
11556-19	ARFGAP1	10356-21	JUN	0.9853944	0.9986825	1.0	1.0	0.98409617	0.9853944	111	TRUE
11556-19	ARFGAP1	2732-58	NANOG	0.9853122	0.9985468	0.9999906	0.9999667	0.98388034	0.9852794	111	TRUE
11556-19	ARFGAP1	25057-2	ACTN4	0.9820048	0.9989683	0.9999997	0.99999595	0.98099166	0.9820008	111	TRUE
11556-19	ARFGAP1	7778-104	CARD19	0.9820594	0.99913025	1.0	0.99999994	0.9812053	0.98205936	111	TRUE
11556-19	ARFGAP1	4383-97	INHBA|INHBB	0.9822377	0.99895895	0.99999994	0.99999905	0.9812151	0.98223674	111	TRUE
11556-19	ARFGAP1	8664-36	PKDCC	0.98205256	0.9991769	1.0	1.0	0.98124427	0.98205256	111	TRUE
11556-19	ARFGAP1	11682-7	TXNIP	0.9820841	0.999136	1.0	1.0	0.98123556	0.9820841	111	TRUE
11556-19	ARFGAP1	9078-207	SNTB1	0.9821005	0.9991841	1.0	1.0	0.98129916	0.9821005	111	TRUE
11556-19	ARFGAP1	9082-25	SEL1L2	0.98211384	0.999028	1.0	0.99999964	0.98115927	0.9821135	111	TRUE
11556-19	ARFGAP1	14072-9	TPT1	0.98213404	0.99915165	1.0	1.0	0.98130083	0.98213404	111	TRUE
11556-19	ARFGAP1	7818-101	GBP6	0.98221487	0.9989759	1.0	0.9999992	0.981209	0.9822141	111	TRUE
11556-19	ARFGAP1	16299-13	TIGIT	0.98206353	0.9989559	0.9999999	0.9999968	0.98103815	0.9820604	111	TRUE
11556-19	ARFGAP1	11647-6	FZD10	0.98222107	0.9990659	1.0	0.99999994	0.9813036	0.982221	111	TRUE
11556-19	ARFGAP1	16312-45	CDH6	0.98225087	0.99903315	1.0	0.9999999	0.9813012	0.98225075	111	TRUE
11556-19	ARFGAP1	10560-1	ITM2C	0.98228896	0.9987484	0.99999195	0.9999719	0.98105955	0.98226136	111	TRUE
11556-19	ARFGAP1	13506-10	DUS2	0.9823035	0.99886376	0.99999946	0.9999938	0.98118734	0.9822974	111	TRUE
11556-19	ARFGAP1	17365-7	KYAT1	0.9823665	0.999117	1.0	1.0	0.9814991	0.9823665	111	TRUE
11556-19	ARFGAP1	18192-69	MAGEA5	0.9826249	0.9986758	0.99998045	0.99994344	0.9813237	0.9825693	111	TRUE
11556-19	ARFGAP1	7849-3	QPCT	0.9829303	0.998595	0.9999498	0.9998881	0.98154926	0.98282033	111	TRUE
11556-19	ARFGAP1	6019-12	C1QTNF9	0.98286104	0.9989721	1.0	0.9999996	0.9818508	0.9828606	111	TRUE
11556-19	ARFGAP1	5692-79	TNF	0.9820886	0.99891245	0.9999996	0.99999535	0.98102057	0.98208404	111	TRUE
11618-83	MYB	5716-49	CSAG1	0.9901635	0.15040499	1.0	1.0	0.14892553	0.9901635	155	TRUE
11618-83	MYB	4122-12	DDR1	0.989059	0.1497261	0.99999607	0.9999303	0.14808793	0.98899007	155	TRUE
11618-83	MYB	7850-1	COX4I2	0.9890463	0.17316973	1.0	1.0	0.17127287	0.9890463	155	TRUE
11618-83	MYB	7880-9	PSMA1	0.98905444	0.17311388	1.0	1.0	0.17121905	0.98905444	155	TRUE
11618-83	MYB	8654-13	ADAM10	0.982592	0.22637844	1.0	1.0	0.22243764	0.982592	155	TRUE
11618-83	MYB	10827-67	LINGO3	0.99164575	0.15013129	1.0	0.9999931	0.14887705	0.9916389	155	TRUE
11618-83	MYB	12668-7	VPS4B	0.9825911	0.25190407	1.0	1.0	0.24751869	0.9825911	155	TRUE
11618-83	MYB	25111-24	RAD18	0.98887056	0.1688587	1.0	0.99999774	0.1669794	0.9888683	155	TRUE
11618-83	MYB	24638-3	FAM89B	0.9825922	0.24947846	1.0	1.0	0.24513559	0.9825922	155	TRUE
11618-83	MYB	21780-15	ABHD4	0.98895395	0.15040809	0.9999991	0.9999661	0.14874667	0.9889204	155	TRUE
11618-83	MYB	13578-98	ABLIM3	0.98904127	0.032306314	0.99958545	0.9993026	0.031952277	0.9883515	155	TRUE
11618-83	MYB	3187-52	CRISP3	0.9888726	0.15046734	0.99999917	0.9999679	0.14879303	0.9888408	155	TRUE
11618-83	MYB	13131-5	HK1	0.98875606	0.18085998	1.0	1.0	0.1788264	0.98875606	155	TRUE
11618-83	MYB	10791-21	TM105_HUMAN	0.9888539	0.14978254	0.99997646	0.99982816	0.14811304	0.98868394	155	TRUE
11618-83	MYB	12754-14	CSDC2	0.98863995	0.17070365	1.0	0.9999979	0.16876444	0.98863786	155	TRUE
11618-83	MYB	10616-67	PODXL2	0.9890417	0.13694227	0.99985206	0.99956816	0.13544162	0.98861456	155	TRUE
11618-83	MYB	4123-60	FGF4	0.9883695	0.1730591	1.0	0.99999845	0.17104635	0.988368	155	TRUE
11618-83	MYB	19294-26	CRIPT	0.98836684	0.17316693	1.0	0.9999999	0.17115246	0.9883667	155	TRUE
11618-83	MYB	15389-1	FXN	0.9825943	0.23067236	1.0	1.0	0.22665735	0.9825943	155	TRUE
11618-83	MYB	9412-52	ACVR2B	0.98834145	0.17312562	1.0	0.99999917	0.17110723	0.9883406	155	TRUE
11618-83	MYB	17200-50	KIR2DL1	0.9882949	0.1703254	1.0	0.9999961	0.16833173	0.9882911	155	TRUE
11618-83	MYB	2809-25	ADAMTS4	0.98802954	0.16828245	0.9999998	0.99998635	0.16626804	0.98801607	155	TRUE
11618-83	MYB	9993-11	ZNF264	0.9825942	0.20349145	1.0	1.0	0.19994952	0.9825942	155	TRUE
11618-83	MYB	2761-49	FGF18	0.9826393	0.17568618	0.999999	0.99996513	0.17263615	0.98260504	155	TRUE
11618-83	MYB	22417-10	CBLC	0.98262197	0.18127114	0.9999995	0.9999759	0.178121	0.9825983	155	TRUE
11618-83	MYB	11672-17	KIF16B	0.982601	0.24724162	1.0	1.0	0.24293986	0.982601	155	TRUE
11618-83	MYB	11682-7	TXNIP	0.98779595	0.19510204	1.0	1.0	0.192721	0.98779595	155	TRUE
11618-83	MYB	18306-1	PALM	0.9938862	0.14950323	1.0	0.99999917	0.1485892	0.99388534	155	TRUE
11618-83	MYB	18282-1	GNG11	0.9826245	0.20363492	1.0	1.0	0.20009665	0.9826245	155	TRUE
11618-83	MYB	22809-32	TIMM23	0.98262656	0.19785875	1.0	0.9999978	0.19442126	0.9826244	155	TRUE
11618-83	MYB	9082-25	SEL1L2	0.9826235	0.19915515	1.0	0.9999985	0.19569454	0.982622	155	TRUE
11618-83	MYB	20408-11	TOMM20	0.98261684	0.21992213	1.0	1.0	0.21609919	0.98261684	155	TRUE
11618-83	MYB	6994-19	C3orf18	0.98261434	0.19356781	1.0	0.99999994	0.1902025	0.9826143	155	FALSE
11618-83	MYB	8535-102	DMKN	0.98261356	0.20406014	1.0	1.0	0.20051226	0.98261356	155	TRUE
11618-83	MYB	18302-204	ZWILCH	0.98261356	0.20072347	1.0	0.99999934	0.1972336	0.9826129	155	TRUE
11618-83	MYB	4566-24	RSPO2	0.9826134	0.19984752	1.0	0.99999815	0.19637285	0.9826116	155	TRUE
11618-83	MYB	7888-58	COA3	0.98261005	0.26096755	1.0	1.0	0.25642934	0.98261005	155	TRUE
11618-83	MYB	7765-15	ITM2A	0.98260796	0.25185323	1.0	1.0	0.24747299	0.98260796	155	TRUE
11618-83	MYB	15668-19	BMP8B	0.98262477	0.14965045	0.99999976	0.9999828	0.14705025	0.98260784	155	TRUE
11618-83	MYB	19347-37	CA12	0.9826072	0.2011739	1.0	0.9999993	0.19767492	0.9826065	155	TRUE
11618-83	MYB	4987-17	FCAR	0.9826063	0.20360094	1.0	0.9999999	0.20005956	0.9826062	155	TRUE
11618-83	MYB	3314-74	GFRA1	0.9826159	0.18674922	0.9999999	0.99998933	0.18350275	0.9826054	155	TRUE
11618-83	MYB	4140-3	IL7	0.9938862	0.13696569	0.99999785	0.9999468	0.1361283	0.99383324	155	TRUE
11618-83	MYB	5970-61	LECT2	0.9826043	0.25491798	1.0	1.0	0.2504835	0.9826043	155	TRUE
11618-83	MYB	9078-207	SNTB1	0.9826035	0.2469933	1.0	1.0	0.24269648	0.9826035	155	TRUE
11618-83	MYB	19168-71	PSTPIP1	0.982611	0.19140536	0.99999994	0.99999076	0.188077	0.98260194	155	TRUE
11618-83	MYB	13681-173	CSNK2A2	0.98263544	0.17319673	0.999999	0.99996525	0.17018925	0.9826013	155	TRUE
11618-83	MYB	4261-55	PON1	0.9879927	0.16865307	0.99999976	0.99998116	0.166628	0.9879741	155	TRUE
11618-83	MYB	6020-52	UTS2	0.9859886	0.17652977	1.0	0.9999996	0.17405634	0.9859882	155	TRUE
11618-83	MYB	7009-6	CD72	0.9876949	0.17306972	1.0	0.99999404	0.17094007	0.987689	155	TRUE
11618-83	MYB	10012-5	SPDEF	0.9826428	0.19895113	1.0	0.9999994	0.1954979	0.98264223	155	TRUE
11618-83	MYB	12363-70	TRIB2	0.98281014	0.17993265	0.9999999	0.99998915	0.17683963	0.9827995	155	FALSE
11618-83	MYB	3189-61	TMPRSS15	0.9830056	0.17804098	0.9999998	0.9999864	0.17501529	0.98299223	155	TRUE
11618-83	MYB	4133-54	GZMB	0.98330814	0.15890414	0.99998987	0.99989027	0.15625173	0.98320025	155	TRUE
11618-83	MYB	23693-4	MKNK1	0.9841409	0.14046985	0.9992408	0.9991103	0.13824213	0.9832653	155	TRUE
11618-83	MYB	25956-9	RAPGEF1	0.98418015	0.14376205	0.99917394	0.9990764	0.14148776	0.9832712	155	TRUE
11618-83	MYB	17772-7	UBD	0.9834902	0.1757614	0.99999976	0.99997985	0.17285962	0.98347044	155	TRUE
11618-83	MYB	11118-107	RAB17	0.9838812	0.17320657	1.0	0.9999983	0.17041469	0.98387945	155	TRUE
11618-83	MYB	16883-57	RAB4A	0.9839008	0.20360893	1.0	1.0	0.20033099	0.9839008	155	TRUE
11618-83	MYB	6354-13	HEPHL1	0.98405343	0.17917174	0.99999994	0.9999914	0.17631456	0.98404497	155	TRUE
11618-83	MYB	5745-64	PI15	0.9842203	0.20399898	1.0	1.0	0.20077994	0.9842203	155	TRUE
11618-83	MYB	24319-19	CRPPA	0.984738	0.15044445	0.9998564	0.9995868	0.14814836	0.98433113	155	TRUE
11618-83	MYB	15390-3	GAL	0.984497	0.20623726	1.0	1.0	0.20303996	0.984497	155	TRUE
11618-83	MYB	6055-53	IFNAR1	0.9849496	0.15045005	0.9999131	0.9996839	0.14818572	0.9846383	155	TRUE
11618-83	MYB	21759-23	USP1|WDR48	0.9846595	0.20422637	1.0	1.0	0.20109344	0.9846595	155	TRUE
11618-83	MYB	10699-52	LRP1	0.98557264	0.15047812	0.99992996	0.9997182	0.14830711	0.9852949	155	TRUE
11618-83	MYB	9934-29	PITPNA	0.9853655	0.15028179	0.99999815	0.9999519	0.1480825	0.9853181	155	TRUE
11618-83	MYB	13994-1	FBL	0.9853637	0.201056	1.0	1.0	0.19811329	0.9853637	155	TRUE
11618-83	MYB	12798-46	SLC4A8	0.98537534	0.19834322	1.0	0.99999994	0.19544251	0.9853753	155	TRUE
11618-83	MYB	14026-24	IL17F	0.98553246	0.18664944	1.0	0.99999976	0.18394908	0.9855322	155	TRUE
11618-83	MYB	3891-56	MBD4	0.9865048	0.14966774	0.9995747	0.99931276	0.14764795	0.98582685	155	TRUE
11618-83	MYB	11396-39	DNAI1	0.9863724	0.20307064	1.0	1.0	0.20030327	0.9863724	155	TRUE
11618-83	MYB	16079-2	TEC	0.9826454	0.20092118	1.0	1.0	0.19743428	0.9826454	155	TRUE
11618-83	MYB	10081-17	SATB2	0.9826418	0.216555	1.0	1.0	0.212796	0.9826418	155	TRUE
11618-83	MYB	2915-6	PCNA	0.9877261	0.16488326	0.99999887	0.9999622	0.1628595	0.9876888	155	TRUE
11618-83	MYB	18328-36	PYCR2	0.98264647	0.18687153	1.0	0.9999946	0.18362865	0.98264116	155	TRUE
11618-83	MYB	2785-15	CCL8	0.9877018	0.16542679	0.9999996	0.9999766	0.16339234	0.98767865	155	TRUE
11618-83	MYB	6019-12	C1QTNF9	0.9875442	0.1731655	1.0	0.99999815	0.17100859	0.98754233	155	TRUE
11618-83	MYB	5988-49	TNFSF14	0.9874348	0.20034325	1.0	1.0	0.1978259	0.9874348	155	TRUE
11618-83	MYB	20547-5	CHRNB3	0.9874712	0.15779579	0.99999666	0.9999373	0.1558188	0.9874093	155	TRUE
11618-83	MYB	23418-66	CCDC92	0.98739606	0.17320251	1.0	0.99999994	0.17101948	0.987396	155	TRUE
11618-83	MYB	6558-5	COLEC10	0.9871849	0.17320567	1.0	0.9999982	0.17098603	0.9871831	155	TRUE
11618-83	MYB	12415-122	EDF1	0.98711544	0.19475055	1.0	1.0	0.19224127	0.98711544	155	TRUE
11618-83	MYB	11226-16	UBE3A	0.987063	0.17315352	1.0	0.99999595	0.17091343	0.987059	155	TRUE
11618-83	MYB	14063-17	OSM	0.98703945	0.17320234	1.0	0.9999993	0.17095754	0.98703873	155	TRUE
11618-83	MYB	8664-36	PKDCC	0.9869859	0.19565779	1.0	1.0	0.19311148	0.9869859	155	TRUE
11618-83	MYB	11429-80	HNRNPC	0.9869267	0.1729815	0.9999999	0.99998903	0.17072006	0.9869158	155	TRUE
11618-83	MYB	11122-97	SPG21	0.9869065	0.175399	1.0	0.99999875	0.17310242	0.9869053	155	TRUE
11618-83	MYB	3404-51	TPSG1	0.9869464	0.15042561	0.99998444	0.9998644	0.14846201	0.9868126	155	TRUE
11618-83	MYB	3447-64	CXCL8	0.9875077	0.136958	0.9994605	0.99922496	0.13524708	0.9867423	155	TRUE
11618-83	MYB	3373-5	GZMH	0.98652226	0.16969126	0.99999887	0.9999621	0.1674042	0.9864849	155	TRUE
11618-83	MYB	20924-85	TCEAL1	0.9864486	0.18399155	1.0	0.9999994	0.1814982	0.986448	155	TRUE
11618-83	MYB	7123-25	MRPL52	0.9863778	0.19087219	1.0	0.9999999	0.18827209	0.98637766	155	FALSE
11618-83	MYB	15346-31	IFNG	0.9861796	0.17381674	1.0	1.0	0.17141452	0.9861796	155	TRUE
11618-83	MYB	9962-1	CDHR5	0.98260087	0.17814273	0.99999934	0.99997187	0.1750432	0.9825732	155	TRUE
11618-83	MYB	7867-154	ST6GALNAC1	0.9826336	0.24721259	1.0	1.0	0.2429194	0.9826336	155	TRUE
11618-83	MYB	24654-13	HES6	0.9826374	0.24427485	1.0	1.0	0.24003361	0.9826374	155	TRUE
11618-83	MYB	10013-34	KIAA0319	0.98258674	0.25748885	1.0	1.0	0.25300512	0.98258674	155	TRUE
11618-83	MYB	6070-11	QSOX1	0.98034483	0.18606162	0.9999998	0.99998724	0.18240455	0.9803323	155	TRUE
11618-83	MYB	8646-61	LRRTM4	0.9820655	0.2563523	1.0	1.0	0.25175476	0.9820655	155	TRUE
11618-83	MYB	6223-5	GUCA2B	0.9820558	0.02291876	0.99999815	0.9999529	0.022507502	0.98200953	155	TRUE
11618-83	MYB	8404-102	BOLA2	0.9825542	0.19290638	0.99999964	0.9999782	0.18954097	0.98253274	155	TRUE
11618-83	MYB	11545-9	TNFRSF14	0.9825174	0.27150226	1.0	1.0	0.2667557	0.9825174	155	TRUE
11618-83	MYB	15333-11	SDF2	0.9825991	0.17377222	0.99999183	0.9999036	0.17074841	0.98250437	155	FALSE
11618-83	MYB	22148-135	FOXP3	0.98239547	0.24753213	1.0	1.0	0.24317445	0.98239547	155	TRUE
11618-83	MYB	19356-20	TOM1L2	0.9823568	0.15048361	1.0	0.9999936	0.1478286	0.9823505	155	TRUE
11618-83	MYB	21562-3	SCGB1D1	0.98234713	0.20381314	1.0	0.9999996	0.20021525	0.9823467	155	TRUE
11618-83	MYB	11911-13	LRRC4B	0.98263705	0.15764683	0.99986076	0.9995976	0.15490963	0.98224163	155	TRUE
11618-83	MYB	7821-6	C1D	0.98211384	0.24902093	1.0	1.0	0.2445669	0.98211384	155	TRUE
11618-83	MYB	12716-3	ZNF175	0.982109	0.2551177	1.0	1.0	0.2505534	0.982109	155	TRUE
11618-83	MYB	6113-31	EDN3	0.9820626	0.27903163	1.0	1.0	0.2740265	0.9820626	155	TRUE
11618-83	MYB	5110-84	NRXN1	0.9819813	0.19997609	0.99999994	0.99999255	0.19637278	0.98197395	155	TRUE
11618-83	MYB	12958-8	PTPRN2	0.98260325	0.14974642	0.9985733	0.9987709	0.14714132	0.98139554	155	TRUE
11618-83	MYB	17817-22	DDIT4	0.9819116	0.2767431	1.0	1.0	0.27173728	0.9819116	155	TRUE
11618-83	MYB	13439-6	IQCF3	0.9818216	0.26990592	1.0	1.0	0.26499948	0.9818216	155	TRUE
11618-83	MYB	2732-58	NANOG	0.9818022	0.19421977	1.0	0.9999966	0.1906854	0.9817989	155	TRUE
11618-83	MYB	13557-3	NECTIN3	0.9817403	0.2707041	1.0	1.0	0.2657611	0.9817403	155	TRUE
11618-83	MYB	12657-2	TSTA3	0.98182064	0.17966932	0.9999915	0.99990153	0.17640305	0.98172396	155	TRUE
11618-83	MYB	4130-71	FGF6	0.9816484	0.18943411	0.99999934	0.9999718	0.18595769	0.9816207	155	TRUE
11618-83	MYB	18399-1	AKAP7	0.9815477	0.24330693	1.0	0.99999994	0.23881736	0.98154765	155	TRUE
11618-83	MYB	22505-24	NADK2	0.9826004	0.15039957	0.9987255	0.9988641	0.14778267	0.9814843	155	TRUE
11618-83	MYB	9799-3	NRXN3	0.98159516	0.17200965	0.99998236	0.99985844	0.16884384	0.9814562	155	TRUE
11618-83	MYB	3864-5	RPS7	0.9815361	0.17320383	0.99998903	0.999886	0.17000581	0.98142415	155	TRUE
11618-83	MYB	23678-132	SOX10	0.98256874	0.1902048	0.99999976	0.9999811	0.18688929	0.9825502	155	TRUE
11618-83	MYB	11083-23	ENO2	0.9826127	0.17316699	0.9999975	0.9999461	0.17015609	0.9825598	155	TRUE
11618-83	MYB	13735-1	RAP1GAP	0.98264277	0.09528124	0.99999386	0.99991626	0.09362742	0.98256046	155	TRUE
11618-83	MYB	22445-2	CABP5	0.98260343	0.18322694	0.99999905	0.99996585	0.18003942	0.9825699	155	TRUE
11618-83	MYB	4468-21	SPHK2	0.98001677	0.19988602	1.0	0.9999968	0.19589165	0.9800136	155	TRUE
11618-83	MYB	25283-2	CTNNA3	0.9800284	0.2015025	0.99999994	0.99999183	0.19747818	0.9800204	155	TRUE
11618-83	MYB	21909-10	ITGA5|ITGB1	0.98006034	0.274271	1.0	1.0	0.26880214	0.98006034	155	TRUE
11618-83	MYB	4420-7	ADAM12	0.9803177	0.17593074	0.999974	0.999823	0.17246802	0.98014414	155	TRUE
11618-83	MYB	9945-8	ARMC5	0.98014647	0.30436975	1.0	1.0	0.29832694	0.98014647	155	TRUE
11618-83	MYB	5441-67	TNNI3	0.9802074	0.19756359	0.9999994	0.99997336	0.19365329	0.9801813	155	TRUE
11618-83	MYB	9970-7	UBXN4	0.98025	0.20390987	1.0	0.9999998	0.19988266	0.9802498	155	TRUE
11618-83	MYB	9059-14	RAPGEF5	0.9826256	0.24203008	1.0	1.0	0.23782496	0.9826256	155	TRUE
11618-83	MYB	7882-31	SLAMF7	0.98044837	0.21905202	1.0	0.9999996	0.21476918	0.98044795	155	TRUE
11618-83	MYB	3860-7	PSMA6	0.9804861	0.20371324	1.0	0.9999974	0.199738	0.98048353	155	TRUE
11618-83	MYB	7069-9	TSNARE1	0.9806719	0.18850905	0.9999965	0.99993646	0.18486552	0.9806096	155	TRUE
11618-83	MYB	6961-14	IGFL3	0.98075706	0.17781633	0.99998605	0.9998733	0.17439462	0.9806328	155	TRUE
11618-83	MYB	9081-39	SLC30A3	0.98069996	0.24631369	1.0	0.99999994	0.24155983	0.9806999	155	TRUE
11618-83	MYB	8019-73	STMN3	0.98259133	0.14341235	0.9982764	0.998097	0.14091574	0.9807215	155	TRUE
11618-83	MYB	13500-9	TEX29	0.98073	0.2672431	1.0	1.0	0.2620933	0.98073	155	TRUE
11618-83	MYB	11294-7	TMCC3	0.9807493	0.19162387	1.0	0.9999997	0.18793498	0.980749	155	TRUE
11618-83	MYB	7997-118	DOC2B	0.98104256	0.15892428	0.9999566	0.9997754	0.15591149	0.9808222	155	TRUE
11618-83	MYB	12864-9	NIPAL4	0.980848	0.25696236	1.0	1.0	0.252041	0.980848	155	TRUE
11618-83	MYB	2192-63	CCL27	0.9808761	0.20120502	0.9999999	0.9999897	0.1973572	0.98086596	155	TRUE
11618-83	MYB	9983-97	PRSS35	0.9808916	0.2780428	1.0	1.0	0.27272984	0.9808916	155	TRUE
11618-83	MYB	11185-145	GCH1	0.9809922	0.2260747	1.0	0.99999964	0.22177751	0.98099184	155	TRUE
11618-83	MYB	8645-257	PEX14	0.98141223	0.28279632	1.0	1.0	0.27753976	0.98141223	155	TRUE
11618-83	MYB	17774-38	SNRPD3	0.98263067	0.19801569	1.0	1.0	0.1945763	0.98263067	155	TRUE
11618-83	MYB	22075-16	ATF3	0.9814306	0.17695844	0.99998856	0.9998827	0.17367242	0.9813155	155	TRUE
11618-83	MYB	3201-49	KLK5	0.98117703	0.19825822	0.99999976	0.99998134	0.19452642	0.98115873	155	TRUE
11618-83	MYB	10716-35	PSMD5	0.98153806	0.17141986	0.99986273	0.9996053	0.16825512	0.9811506	155	TRUE
11618-83	MYB	3091-70	AURKA	0.98119545	0.1868335	0.9999965	0.9999366	0.18332018	0.9811332	155	TRUE
11618-83	MYB	7064-2	VAMP8	0.98116446	0.20382553	1.0	0.9999986	0.19998637	0.9811631	155	TRUE
11629-36	TRAF4	14228-1	PCDH15	0.9934197	0.07419407	0.99999976	0.99998987	0.07370585	0.99340963	204	TRUE
11629-36	TRAF4	25094-9	ACSS2	0.9942746	0.07640016	0.99999964	0.99998885	0.07596274	0.9942635	204	TRUE
11629-36	TRAF4	21814-13	MMADHC	0.9943783	0.15955275	1.0	1.0	0.15865579	0.9943783	204	TRUE
11629-36	TRAF4	25307-8	WDR18	0.9942136	0.11604422	1.0	0.9999999	0.11537274	0.99421346	204	TRUE
11629-36	TRAF4	25904-17	DOCK2	0.9941713	0.12994617	1.0	0.99999964	0.12918876	0.99417096	204	TRUE
11629-36	TRAF4	23370-39	KCNAB3	0.9939254	0.15200436	1.0	1.0	0.151081	0.9939254	204	TRUE
11629-36	TRAF4	24111-10	EEF1G	0.9939307	0.08484405	0.99999934	0.9999833	0.084329106	0.9939141	204	TRUE
11629-36	TRAF4	11494-4	ELL2	0.9952742	0.018295288	0.99917454	0.99860734	0.018208828	0.9938881	204	TRUE
11629-36	TRAF4	15670-15	C1QL2	0.99388313	0.1499669	1.0	0.99999964	0.14904957	0.9938828	204	TRUE
11629-36	TRAF4	10723-41	WDR1	0.99376404	0.12275642	1.0	0.99999994	0.12199092	0.993764	204	TRUE
11629-36	TRAF4	22466-27	HES5	0.99366945	0.14092302	1.0	0.9999992	0.1400309	0.9936687	204	TRUE
11629-36	TRAF4	7859-21	PCDHGC3	0.9935647	0.0014467239	0.99999136	0.999926	0.0014374139	0.9934912	204	TRUE
11629-36	TRAF4	5599-88	PCYOX1L	0.9934557	0.08717263	0.99999917	0.99997914	0.086602144	0.99343497	204	TRUE
11629-36	TRAF4	24323-43	BROX	0.99018204	0.12831718	0.9999998	0.99999243	0.12705736	0.99017453	204	TRUE
11629-36	TRAF4	8424-269	CTNNB1	0.9934106	0.1386379	1.0	0.9999982	0.13772435	0.9934088	204	TRUE
11629-36	TRAF4	23694-3	ASNS	0.9933635	0.086226344	0.9999997	0.9999893	0.0856541	0.99335283	204	TRUE
11629-36	TRAF4	21119-1	CBR4	0.99360025	0.041708887	0.9997424	0.9994998	0.04144196	0.99310327	204	TRUE
11629-36	TRAF4	13563-259	ACBD7	0.9995524	0.00074601173	0.9992785	0.99224395	0.00074567785	0.99179983	204	TRUE
11629-36	TRAF4	22013-6	RASSF2	0.9917699	0.096832335	0.9999964	0.9999567	0.0960354	0.991727	204	TRUE
11629-36	TRAF4	19567-1	EGFR	0.99432886	0.026913345	0.99904984	0.99725604	0.026760716	0.99160045	204	TRUE
11629-36	TRAF4	12872-35	CNGA2	0.9918302	0.047582865	0.99986947	0.99966025	0.047194123	0.9914933	204	TRUE
11629-36	TRAF4	9890-8	TPM3	0.9912454	0.080133855	0.9999955	0.9999517	0.079432316	0.9911975	204	TRUE
11629-36	TRAF4	18449-33	PPIG	0.99080276	0.22018874	1.0	1.0	0.21816361	0.99080276	204	TRUE
11629-36	TRAF4	11365-17	TENM4	0.9911017	0.048297703	0.99981725	0.9995939	0.047867935	0.99069923	204	TRUE
11629-36	TRAF4	13614-6	CREBBP	0.9906189	0.07081878	0.999999	0.9999782	0.07015442	0.99059725	204	TRUE
11629-36	TRAF4	14029-42	COPS2	0.99453634	0.13594276	1.0	0.99999994	0.13520001	0.9945363	204	TRUE
11629-36	TRAF4	12822-34	APBB1	0.9945705	0.06391102	0.99999154	0.9999267	0.06356402	0.9944976	204	TRUE
11629-36	TRAF4	21624-64	NKIRAS2	0.9975551	0.03211665	0.9999497	0.99979323	0.03203813	0.9973488	204	TRUE
11629-36	TRAF4	9100-32	C5orf46	0.9946007	0.12251842	1.0	0.9999998	0.121856906	0.99460053	204	TRUE
11629-36	TRAF4	17738-7	CRNN	0.9978156	0.005699575	0.999122	0.9969446	0.005687125	0.9947669	204	TRUE
11629-36	TRAF4	25453-57	ROPN1B	0.9898156	0.07778323	0.9999665	0.99984586	0.07699105	0.989663	204	TRUE
11629-36	TRAF4	24322-1	GTF2E1	0.99778557	0.0010942221	0.99990726	0.99970406	0.001091799	0.9974903	204	TRUE
11629-36	TRAF4	24641-10	CLDN1	0.99743706	0.07899487	1.0	0.9999998	0.07879241	0.9974369	204	TRUE
11629-36	TRAF4	17451-13	BCL2L11	0.9978027	0.0072496533	0.9997479	0.9994823	0.0072337235	0.9972861	204	TRUE
11629-36	TRAF4	10467-58	CTXN3	0.9975565	0.031894684	0.999913	0.9997173	0.03181675	0.9972745	204	TRUE
11629-36	TRAF4	4984-83	ESD	0.99727374	0.058240235	1.0	0.99999833	0.058081456	0.9972721	204	TRUE
11629-36	TRAF4	18330-7	PGM2	0.99725544	0.055218518	0.9999998	0.9999926	0.05506697	0.99724805	204	TRUE
11629-36	TRAF4	12766-33	GPR142	0.9993905	0.00066816807	0.99931115	0.9978277	0.0006677608	0.9972195	204	TRUE
11629-36	TRAF4	21764-99	USP30	0.9972579	0.043946087	0.9999939	0.99994075	0.04382558	0.9971988	204	TRUE
11629-36	TRAF4	22771-6	SAMD12	0.99710506	0.10045862	1.0	1.0	0.1001678	0.99710506	204	TRUE
11629-36	TRAF4	18375-28	IL36RN	0.99709976	0.045372367	0.99999875	0.9999759	0.045240775	0.99707574	204	TRUE
11629-36	TRAF4	23689-52	CPNE6	0.99674135	0.06169796	0.99999994	0.9999966	0.06149691	0.99673796	204	TRUE
11629-36	TRAF4	5030-52	SIRT2	0.9978758	0.0019304156	0.9992879	0.9987903	0.001926315	0.9966687	204	TRUE
11629-36	TRAF4	9016-12	NR1H2	0.99666446	0.08745515	1.0	0.99999994	0.08716344	0.9966644	204	TRUE
11629-36	TRAF4	22798-111	TAF8	0.99643576	0.06777823	1.0	0.99999994	0.06753665	0.9964357	204	TRUE
11629-36	TRAF4	8697-38	GPC1	0.99643576	0.05505848	0.99999994	0.99999684	0.05486224	0.9964326	204	TRUE
11629-36	TRAF4	3222-11	SEMA3A	0.9962993	0.04644561	0.9999949	0.9999468	0.046273727	0.9962463	204	TRUE
11629-36	TRAF4	17372-5	EIF4EBP1	0.99697727	0.020072877	0.9994921	0.9991809	0.020012202	0.9961607	204	TRUE
11629-36	TRAF4	17400-71	ACOT8	0.99587464	0.046749353	0.9999851	0.9999021	0.046556495	0.9957772	204	TRUE
11629-36	TRAF4	6633-43	UPK3BL1	0.9957853	0.05790305	0.99999976	0.9999903	0.057659008	0.99577564	204	TRUE
11629-36	TRAF4	23402-147	GDAP1L1	0.9955807	0.09262079	1.0	0.9999989	0.09221147	0.9955796	204	TRUE
11629-36	TRAF4	6079-59	PXYLP1	0.9952929	0.094421804	1.0	0.9999999	0.093977354	0.9952928	204	TRUE
11629-36	TRAF4	24407-31	KIF3C	0.99519587	0.08890599	1.0	0.99999887	0.08847887	0.99519473	204	TRUE
11629-36	TRAF4	8903-1	COX6C	0.99538034	0.042040348	0.99994177	0.99977946	0.041846137	0.9951608	204	TRUE
11629-36	TRAF4	25068-131	GLUD2	0.9950638	0.121614635	1.0	0.9999999	0.12101432	0.99506366	204	TRUE
11629-36	TRAF4	23213-21	CFAP300	0.98985153	0.12758547	0.9999998	0.99999183	0.12629068	0.9898434	204	TRUE
11629-36	TRAF4	8037-53	DNAJB14	0.98924375	0.34101516	1.0	1.0	0.33734712	0.98924375	204	TRUE
11629-36	TRAF4	25456-73	PSMC5	0.98087144	0.34619433	1.0	1.0	0.33957213	0.98087144	204	TRUE
11629-36	TRAF4	13576-15	GSTP1	0.98044544	0.003147006	0.99999624	0.99995714	0.0030854677	0.9804034	204	TRUE
11629-36	TRAF4	13599-15	RABEPK	0.9800911	0.21844691	0.9999979	0.99997264	0.21409787	0.9800643	204	TRUE
11629-36	TRAF4	9003-99	MARCO	0.99755794	0.046628654	0.99999994	0.99999654	0.046514783	0.9975545	204	TRUE
11629-36	TRAF4	18190-15	CARD18	0.9807998	0.003913462	0.9999811	0.9998934	0.0038383228	0.98069525	204	TRUE
11629-36	TRAF4	4563-61	PLCG1	0.9816817	0.34510547	1.0	0.9999998	0.3387837	0.9816815	204	TRUE
11629-36	TRAF4	16302-11	BPIFA2	0.989202	0.18059075	1.0	0.9999992	0.17864074	0.98920125	204	TRUE
11629-36	TRAF4	12363-70	TRIB2	0.9822845	0.2745362	0.99999994	0.99999684	0.26967263	0.9822814	204	TRUE
11629-36	TRAF4	20135-85	RNGTT	0.9887365	0.16165292	0.99999994	0.9999959	0.15983215	0.98873246	204	TRUE
11629-36	TRAF4	9008-6	PRRG1	0.9885023	0.12169504	0.9999993	0.9999826	0.12029583	0.9884851	204	TRUE
11629-36	TRAF4	20427-18	MED20	0.9874707	0.12681198	0.9999992	0.99998176	0.12522312	0.9874527	204	TRUE
11629-36	TRAF4	21861-8	PSMB10	0.98710287	0.16322958	1.0	0.99999917	0.1611244	0.98710203	204	TRUE
11629-36	TRAF4	13961-18	KIF3A	0.98695487	0.25266784	1.0	0.9999998	0.24937175	0.9869547	204	TRUE
11629-36	TRAF4	4959-2	AGR2	0.9867322	0.3155055	1.0	0.99999994	0.31131944	0.9867321	204	TRUE
11629-36	TRAF4	24247-13	C15orf40	0.9865181	0.061021924	0.9999975	0.99997014	0.06019923	0.98648864	204	TRUE
11629-36	TRAF4	9930-48	GABBR2	0.98635286	0.07218838	0.99986225	0.9996572	0.07120321	0.9860147	204	TRUE
11629-36	TRAF4	24907-3	PMPCA	0.9859578	0.30400234	1.0	1.0	0.2997335	0.9859578	204	TRUE
11629-36	TRAF4	21521-17	TPH1	0.98560435	0.0034284592	0.9999683	0.9998526	0.0033791042	0.9854591	204	TRUE
11629-36	TRAF4	18203-9	CRYGC	0.9854708	0.07593596	0.9999924	0.99993527	0.07483267	0.985407	204	TRUE
11629-36	TRAF4	22817-126	TRIM9	0.9853199	0.16269654	0.99999994	0.9999958	0.16030814	0.9853158	204	TRUE
11629-36	TRAF4	5104-57	NCR1	0.9852208	0.27075362	1.0	0.9999994	0.2667521	0.9852202	204	TRUE
11629-36	TRAF4	24699-20	ARL6IP1	0.9848918	0.33439118	1.0	0.9999999	0.32933912	0.98489165	204	TRUE
11629-36	TRAF4	5260-80	TYK2	0.98495644	0.08589077	0.9999705	0.9998591	0.08459867	0.9848177	204	TRUE
11629-36	TRAF4	8653-132	DNAJC4	0.98454124	0.3553195	1.0	1.0	0.3498267	0.98454124	204	TRUE
11629-36	TRAF4	8853-2	CLEC4A	0.98444647	0.33327204	1.0	0.99999976	0.3280885	0.9844462	204	TRUE
11629-36	TRAF4	11143-32	OLFM3	0.9837784	0.19652331	0.9999996	0.99998826	0.19333538	0.98376685	204	TRUE
11629-36	TRAF4	5739-75	KRTDAP	0.98363763	0.33232504	1.0	0.9999995	0.32688743	0.98363715	204	TRUE
11629-36	TRAF4	7249-307	BCL2L10	0.9831751	0.13524562	0.9999775	0.9998799	0.13297012	0.983057	204	TRUE
11629-36	TRAF4	9757-29	ENAH	0.98347676	0.07308	0.99968964	0.99945956	0.07187249	0.98294526	204	TRUE
11629-36	TRAF4	25454-38	PRMT2	0.98270106	0.23187202	1.0	0.9999999	0.22786088	0.98270094	204	TRUE
11629-36	TRAF4	8260-13	PDZK1IP1	0.9827154	0.08830428	0.9999973	0.9999692	0.08677798	0.98268515	204	TRUE
11629-36	TRAF4	18322-15	JMJD6	0.98268527	0.31482595	1.0	0.99999976	0.30937484	0.982685	204	TRUE
11629-36	TRAF4	17404-5	ARL5B	0.98317796	0.047430217	0.9994077	0.999162	0.046632346	0.9823541	204	TRUE
11629-36	TRAF4	25288-16	FMO3	0.9975521	0.05039805	0.9999999	0.9999941	0.05027468	0.9975462	204	TRUE
11629-36	TRAF4	19823-75	SIRT1	0.9994922	0.004235387	1.0	1.0	0.0042332364	0.9994922	204	TRUE
11629-36	TRAF4	13561-5	HTR6	0.9977889	0.00093871355	0.9999523	0.999796	0.000936638	0.99758536	204	TRUE
11629-36	TRAF4	12848-9	ARHGEF2	0.9997786	0.0004979968	1.0	0.9999986	0.00049788656	0.99977726	204	TRUE
11629-36	TRAF4	21357-12	FBLIM1	0.9997342	0.00060266256	0.99999994	0.99999636	0.0006025024	0.9997306	204	TRUE
11629-36	TRAF4	9039-47	TOR1AIP1	0.9997603	0.00047284365	0.9999957	0.9999365	0.00047273032	0.99969685	204	TRUE
11629-36	TRAF4	24679-35	ETV7	0.9997796	0.00044083595	0.999993	0.9999148	0.00044073878	0.9996944	204	TRUE
11629-36	TRAF4	4923-79	AMH	0.99988127	0.00023072958	0.9999765	0.9998041	0.00023070218	0.99968535	204	TRUE
11629-36	TRAF4	13501-10	SLC35G2	0.9996802	0.0008099079	1.0	0.99999934	0.00080964895	0.99967957	204	TRUE
11629-36	TRAF4	13447-42	SPRN	0.9996774	0.00083202124	1.0	0.99999875	0.00083175284	0.99967617	204	TRUE
11629-36	TRAF4	23284-5	LMO4	0.99972725	0.0005633235	0.99999684	0.999946	0.00056316983	0.99967325	204	TRUE
11629-36	TRAF4	23622-128	INIP	0.9999198	0.00015670061	0.99996585	0.99974614	0.00015668804	0.9996659	204	TRUE
11629-36	TRAF4	20225-119	STAT5A	0.9996623	0.0012888908	1.0	0.99999994	0.0012884556	0.9996622	204	TRUE
11629-36	TRAF4	22120-4	DCAF11	0.99988896	0.00021582842	0.9999689	0.99977005	0.00021580445	0.999659	204	TRUE
11629-36	TRAF4	21452-3	DNM1L	0.999824	0.00033050776	0.99997914	0.99982893	0.00033044958	0.999653	204	TRUE
11629-36	TRAF4	12784-10	APBB3	0.9996436	0.0012017488	0.99999976	0.99998784	0.0012013206	0.99963146	204	TRUE
11629-36	TRAF4	22091-14	UPB1	0.99965966	0.00080287457	0.9999962	0.9999433	0.00080260134	0.999603	204	TRUE
11629-36	TRAF4	19370-30	HS3ST4	0.9995934	0.0027524233	1.0	0.99999994	0.002751304	0.9995933	204	TRUE
11629-36	TRAF4	12457-10	ADI1	0.9996507	0.0007930994	0.9999946	0.9999349	0.0007928224	0.9995856	204	TRUE
11629-36	TRAF4	5494-52	SNRPF	0.9996553	0.000780046	0.99999386	0.99992967	0.0007797771	0.999585	204	TRUE
11629-36	TRAF4	13078-3	CETN2	0.9995849	0.0021945834	1.0	0.99999964	0.0021936726	0.99958456	204	TRUE
11629-36	TRAF4	25493-11	FAM221B	0.9996272	0.0008493662	0.99999714	0.99995416	0.00084904954	0.99958134	204	TRUE
11629-36	TRAF4	21897-4	IL17A|IL17F	0.9996031	0.0014503002	0.9999984	0.99997085	0.0014497245	0.99957395	204	TRUE
11629-36	TRAF4	13988-67	NMRAL1	0.99956405	0.0025340915	1.0	0.9999972	0.0025329867	0.99956125	204	TRUE
11629-36	TRAF4	9951-36	FBXL4	0.99958295	0.0015925765	0.9999992	0.99997705	0.0015919124	0.99956	204	TRUE
11629-36	TRAF4	8382-47	MAPKAPK5	0.99996334	493.526	0.9999368	0.9995955	493.508	0.99955887	204	TRUE
11629-36	TRAF4	12881-17	RDH16	0.999557	0.0031893253	1.0	0.9999988	0.0031879125	0.9995558	204	TRUE
11629-36	TRAF4	13468-5	NEURL4	0.9995527	0.0033714175	1.0	0.99999976	0.0033699095	0.9995525	204	TRUE
11629-36	TRAF4	22793-110	GTF2A2	0.99955374	0.0028169155	1.0	0.99999845	0.0028156585	0.9995522	204	TRUE
11629-36	TRAF4	11243-90	ADGRF1	0.99976075	0.00053983927	1.0	0.99999857	0.0005397101	0.9997593	204	TRUE
11629-36	TRAF4	13125-45	VTN	0.99996203	697.374	0.99998325	0.9998181	697.348	0.9997801	204	FALSE
11629-36	TRAF4	7860-9	HERC4	0.9975948	0.09327364	1.0	1.0	0.093049295	0.9975948	204	TRUE
11629-36	TRAF4	7956-11	MICOS10	0.9999896	54.2402	0.9999824	0.99979496	54.2397	0.9997846	204	TRUE
11629-36	TRAF4	22010-36	PRKRA	1.0	0.0	0.9999994	0.99997133	0.0	0.99997133	204	TRUE
[truncated: 29,360 more rows]

## Sheet: Table S2
Table 2. Transitive reduction of the A-only directed acyclic graph
Source	Target	Probability	q-value	Source_idx	Target_idx	inDAG_greedy_edges	Source_level	Target_level	Level_diff	Edge_reduced
F13B	F13A1|F13B	1.0	0.0	1	3	true	2	2	0	false
VTN	NMRAL1	0.9999999	4.9999999918171056e-8	2	151	true	1	1	0	false
VTN	PPARA	0.99999976	1.1333333327367967e-7	2	137	true	1	1	0	false
VTN	SIRT1	0.99999934	2.500000000349445e-7	2	108	true	1	1	0	false
VTN	CSMD1	0.99999887	4.2600000005332816e-7	2	143	true	1	1	0	false
VTN	HERC4	0.9999965	9.38333333366792e-7	2	88	true	1	1	0	false
VTN	TRIB2	0.9999958	1.4042857143792276e-6	2	134	true	1	1	0	false
VTN	C5orf46	0.9999887	2.6412500000461137e-6	2	98	true	1	1	0	false
F13A1|F13B	F13B	0.9999838	4.147777777907535e-6	3	1	false	2	2	0	false
VTN	SDF2	0.99998075	5.658000000074992e-6	2	4	true	1	1	0	false
SDF2	VTN	0.9999746	7.452727272760917e-6	4	2	false	1	1	0	false
VTN	BRF1	0.9999732	9.06500000008581e-6	2	133	true	1	1	0	false
VTN	TOM1L2	0.9999582	1.1583076923171731e-5	2	11	true	1	1	0	false
IER3	TNXB	0.9999575	1.3791428571496844e-5	5	34	true	1	2	1	false
UTP6	VTN	0.99994874	1.6289333333308065e-5	6	2	true	1	1	0	true
VTN	HSPA1A	0.9999448	1.8721250000020007e-5	2	40	true	1	1	0	false
UTP6	NMRAL1	0.99993825	2.1252352941258934e-5	6	151	true	1	1	0	false
CFHR4	CFHR2,CFHR5	0.9999356	2.364944444444017e-5	7	14	true	1	1	0	true
MICB	MICA	0.9999337	2.5894210526344885e-5	8	51	true	2	1	-1	false
VTN	RIC3	0.9999286	2.8169499999952663e-5	2	70	true	1	1	0	false
C11orf49,LRP4	KEAP1	0.99992806	3.0253809523927977e-5	9	152	true	1	1	0	false
VTN	UTP6	0.9999193	3.254681818198879e-5	2	6	false	1	1	0	false
VTN	SHISA2	0.9999066	3.519260869577767e-5	2	80	true	1	1	0	false
VTN	AIPL1	0.99990654	3.762041666677263e-5	2	117	true	1	1	0	false
C2	CFB	0.9998996	4.013160000015947e-5	10	35	true	2	1	-1	false
VTN	CPA2	0.9998906	4.279576923083006e-5	2	97	true	1	1	0	false
VTN	HPGD	0.9998826	4.5558888889019045e-5	2	142	true	1	1	0	false
TOM1L2	VTN	0.9998663	4.87067857143364e-5	11	2	false	1	1	0	false
VTN	BICD1	0.9998628	5.1758275862234804e-5	2	132	true	1	2	1	false
VARS1,HSPA1L	DES	0.9998611	5.4663000000121365e-5	12	135	true	1	2	1	false
HSPA1B	MICB	0.99985564	5.7556451612983395e-5	13	8	true	1	2	1	false
VTN	BTG2	0.9998503	6.043593750015841e-5	2	94	true	1	1	0	false
CFHR2,CFHR5	F13A1|F13B	0.99984187	6.339636363650314e-5	14	3	true	1	2	1	true
PSMB9	MICB	0.9998194	6.684352941188632e-5	15	8	true	2	2	0	false
VTN	NECTIN2	0.9998151	7.021657142869397e-5	2	153	true	1	1	0	false
VTN	ICA1	0.9998136	7.34438888889688e-5	2	103	true	1	1	0	false
C11orf49,LRP4	CYTH4	0.99981046	7.658162162171855e-5	9	139	true	1	1	0	false
PF4	CXCL1	0.99981	7.956631578964757e-5	16	71	true	1	1	0	false
KLKB1	KNG1	0.9998096	8.240820512839253e-5	17	50	true	2	1	-1	true
PHB2	CASQ1	0.99980783	8.515225000016446e-5	18	112	true	2	1	-1	false
PPBP	PF4V1	0.999806	8.780707317090908e-5	19	46	true	1	2	1	true
LY6G6D	TNXB	0.9998044	9.03735714287146e-5	20	34	true	1	2	1	false
MCCD1	MICA	0.999804	9.283000000015473e-5	21	51	true	2	1	-1	false
VARS1,HSPA1L	MST1R	0.99980325	9.51918181819611e-5	12	72	true	1	2	1	false
C4A|C4B	CFB	0.99979186	9.770177777790323e-5	22	35	true	2	1	-1	false
VTN	FCHSD1,PCDHGC5	0.99978274	0.00010030086956536177	2	115	true	1	1	0	false
VTN	DIPK1C	0.9997803	0.0001028412765958775	2	121	true	1	1	0	false
TRAF4	VTN	0.9997801	0.00010528000000009641	23	2	true	2	1	-1	true
C11orf49,LRP4	HPGD	0.99977577	0.00010770755102051943	9	142	true	1	1	0	false
VTN	SPAST	0.9997679	0.00011019540000001271	2	144	true	1	1	0	false
BRD2	MICA	0.99976426	0.00011265705882357313	24	51	true	1	1	0	false
C2	TNXB	0.9997603	0.00011510019230775992	10	34	true	2	2	0	false
VARS1,HSPA1L	KLK14	0.99975616	0.00011752924528318776	12	154	true	1	1	0	false
IFT20	SIRT1	0.9997541	0.00011990648148174632	25	108	true	1	1	0	false
VARS1,HSPA1L	TOM1L2	0.9997393	0.00012246636363655306	12	11	true	1	1	0	false
CFH	CFHR2,CFHR5	0.99973845	0.00012495000000012357	26	14	true	0	1	1	false
VTN	MRRF	0.9997359	0.00012739122807037262	2	102	true	1	1	0	false
SNX17,TRIM54,NRBP1,PPM1G,FNDC4	ARFGAP1	0.9997339	0.00012978275862085553	27	129	true	1	1	0	false
HSPA1B	MPIG6B	0.99973226	0.00013212101694926037	13	58	true	1	1	0	false
IER3	NCR3	0.9997279	0.00013445400000000607	5	29	true	1	2	1	false
THPO	OTUB2	0.99972546	0.00013675049180328358	28	155	true	2	1	-1	false
PF4	C14orf93,CEBPE	0.9997204	0.00013905451612905573	16	107	true	1	1	0	false
VARS1,HSPA1L	GAL3ST1	0.9997178	0.0001413266666666635	12	146	true	1	1	0	false
C11orf49,LRP4	CPA2	0.9997173	0.00014353562500002415	9	97	true	1	1	0	false
VARS1,HSPA1L	KLK6	0.999703	0.00014589661538477738	12	118	true	1	1	0	false
VTN	FGB	0.99970233	0.00014819621212136536	2	126	true	1	1	0	false
PF4	OTUB2	0.9996884	0.00015063507462698134	16	155	true	1	1	0	false
NCR3	MICB	0.99968344	0.00015307514705897862	29	8	true	2	2	0	false
VTN	TAC4	0.99968314	0.00015544884057983044	2	75	true	1	1	0	false
LMAN2	SNX17,TRIM54,NRBP1,PPM1G,FNDC4	0.9996793	0.0001578095714287464	30	27	true	1	1	0	false
VTN	ARL5A	0.9996768	0.00016013901408462594	2	56	true	1	2	1	false
C11orf49,LRP4	VTN	0.99966854	0.0001625184722223727	9	2	true	1	1	0	false
VTN	PTK2B	0.99966615	0.0001648654794522697	2	148	true	1	1	0	false
VARS1,HSPA1L	TNXB	0.99966097	0.0001672190540542573	12	34	true	1	2	1	false
PSMB9	MICA	0.99965477	0.00016959253333348467	15	51	true	2	1	-1	false
MCCD1	MICB	0.99965334	0.000171922368421229	21	8	true	2	2	0	false
PIPOX	NMRAL1	0.9996528	0.0001741987012988666	31	151	true	0	1	1	false
VTN	LMAN2	0.9996459	0.0001765051282052177	2	30	true	1	1	0	false
VTN	NSMCE2	0.99964064	0.0001788197468355346	2	130	true	1	1	0	false
UTP6	CSMD1	0.9996213	0.0001813182500001176	6	143	true	1	1	0	false
APOC1	APOE	0.9996108	0.00018388469135810492	32	41	true	0	1	1	true
IFT20	TOM1L2	0.99960077	0.00018651085365861686	25	11	true	1	1	0	false
SNX17,TRIM54,NRBP1,PPM1G,FNDC4	SSR1	0.9995893	0.00018921192771104156	27	116	true	1	2	1	true
PIPOX	VTN	0.99958074	0.00019195059523824387	31	2	true	0	1	1	true
LMAN2	SERPINA5	0.9995748	0.00019469470588240334	30	156	true	1	1	0	false
NCR3	TNXB	0.9995648	0.0001974912790698724	29	34	true	2	2	0	false
UTP6	SIRT1	0.9995614	0.00020026264367822844	6	108	true	1	1	0	false
TRAF4	NMRAL1	0.99956125	0.0002029727272727655	23	151	true	2	1	-1	false
C11orf49,LRP4	JUN	0.9995589	0.00020564831460678779	9	127	true	1	1	0	false
C11orf49,LRP4	CSH1|CSH2	0.9995466	0.00020840111111120052	9	157	true	1	1	0	false
VTN	C3orf18	0.9995411	0.00021115384615388866	2	92	true	1	1	0	false
F13A1|F13B	CFHR2,CFHR5	0.9995409	0.00021384891304354614	3	14	false	2	1	-1	false
VARS1,HSPA1L	SHISA2	0.999529	0.00021661397849470632	12	80	true	1	1	0	false
VTN	CSH1|CSH2	0.9995249	0.0002193638297873779	2	157	true	1	1	0	false
SERPING1	C1S,C1R	0.9995237	0.00022206842105276792	33	63	true	2	3	1	true
VTN	CASQ1	0.99950975	0.00022486197916682382	2	112	true	1	1	0	false
VTN	C14orf93,CEBPE	0.99950975	0.0002275979381444193	2	107	true	1	1	0	false
C11orf49,LRP4	SIRT1	0.9995082	0.0002302938775511354	9	108	true	1	1	0	false
C11orf49,LRP4	IQCF3	0.99950814	0.00023293595959605895	9	119	true	1	1	0	false
VTN	PSMB5	0.99950737	0.00023553290000011273	2	78	true	1	1	0	false
TNXB	C2	0.9995045	0.00023810683168323798	34	10	false	2	2	0	false
CFB	C2	0.9995042	0.00024063323529421865	35	10	false	1	2	1	false
KLKB1	SERPINA5	0.9995032	0.0002431202912621666	17	156	true	2	1	-1	true
BRD2	HLA-C	0.9995008	0.00024558259615392597	24	52	true	1	1	0	true
LMAN2	PTK2B	0.999498	0.00024802466666673517	30	148	true	1	1	0	false
CFHR2,CFHR5	CFHR4	0.9994969	0.0002504310377359209	14	7	false	1	1	0	false
TRAF4	SIRT1	0.9994922	0.00025283635514017355	23	108	true	2	1	-1	false
UTP6	HERC4	0.9994918	0.00025520083333330223	6	88	true	1	1	0	false
TNFAIP1	VTN	0.9994864	0.000257571467889961	36	2	true	0	1	1	true
VTN	SNX17,TRIM54,NRBP1,PPM1G,FNDC4	0.99947596	0.00025999390909092757	2	27	true	1	1	0	false
VARS1,HSPA1L	CFB	0.99947333	0.0002623963963964693	12	35	true	1	1	0	false
VTN	ECE1	0.9994721	0.0002647669642856787	2	158	true	1	1	0	false
CFHR1	CFHR4	0.9994668	0.00026714247787618106	37	7	true	1	1	0	true
LMAN2	HPGD	0.9994531	0.0002695964912280413	30	142	true	1	1	0	false
UTP6	NECTIN2	0.99943095	0.00027220043478271005	6	153	true	1	1	0	false
LMAN2	JUN	0.999429	0.0002747762931034625	30	127	true	1	1	0	false
TNXB	CFB	0.9994253	0.0002773397435897884	34	35	true	2	1	-1	true
C11orf49,LRP4	SERPINA5	0.99942136	0.00027989313559317885	9	156	true	1	1	0	false
VARS1,HSPA1L	LTA|LTB	0.9994208	0.0002824083193277982	12	53	true	1	2	1	false
LMAN2	HSPA1A	0.99941635	0.0002849186666666892	30	40	true	1	1	0	false
LMAN2	CSH1|CSH2	0.99941355	0.000287410661157006	30	157	true	1	1	0	false
VTN	GAL3ST1	0.9994116	0.0002898777868852731	2	146	true	1	1	0	false
VTN	MYSM1	0.9994112	0.00029230804878055405	2	128	true	1	2	1	false
UTP6	PPARA	0.99940944	0.00029471330645169935	6	137	true	1	1	0	false
SDF2	NMRAL1	0.99940604	0.0002971072799999863	4	151	true	1	1	0	false
RELB	SNX17,TRIM54,NRBP1,PPM1G,FNDC4	0.9993955	0.00029954690476197143	38	27	true	2	1	-1	true
VARS1,HSPA1L	RFC4	0.9993954	0.00030194889763779376	12	159	true	1	2	1	true
HLA-DQA2	MICA	0.99939144	0.000304344296874981	39	51	true	2	1	-1	false
HSPA1A	MICB	0.9993808	0.00030678503875969376	40	8	true	1	2	1	false
APOE	METTL1	0.99937564	0.0003092279230768602	41	141	true	1	1	0	false
VTN	JUN	0.9993726	0.00031165671755728486	2	127	true	1	1	0	false
LY6G6D	NCR3	0.99937165	0.00031405590909094894	20	29	true	1	2	1	true
BRD2	TNXB	0.9993633	0.0003164818045112705	24	34	true	1	2	1	false
HLA-DQA2	MICB	0.9993591	0.00031890283582092227	39	8	true	2	2	0	false
MYBPC3	DFFA	0.99934995	0.00032135577777780977	42	160	true	0	1	1	false
LBP	BRF1	0.9993373	0.00032386566176467735	43	133	true	0	1	1	true
LMAN2	VTN	0.99932116	0.00032645671532849363	30	2	false	1	1	0	false
IFT20	SHISA2	0.9993157	0.00032904978260883677	25	80	true	1	1	0	false
BAG6	HLA-C	0.99931055	0.0003316425899280162	44	52	true	2	1	-1	true
VARS1,HSPA1L	IFT20	0.99930584	0.0003342320000001564	12	25	true	1	1	0	true
CFHR1	KLK14	0.9993038	0.00033679914893625096	37	154	true	1	1	0	false
LMAN2	IQCF3	0.99930215	0.0003393417605634941	30	119	true	1	1	0	false
VTN	CPD	0.9992998	0.00034186524475521285	2	81	true	1	2	1	false
VARS1,HSPA1L	C3orf18	0.9992928	0.0003444022916667677	12	92	true	1	1	0	false
CFB	TNXB	0.9992893	0.00034692848275863497	35	34	false	1	2	1	false
VTN	FABP3	0.99928606	0.00034944226027400216	2	124	true	1	1	0	false
LY6G6D	MICA	0.9992856	0.0003519249659863499	20	51	true	1	1	0	false
CFHR1	F13A1|F13B	0.99927485	0.00035444675675688764	37	3	true	1	2	1	false
CFH	CFHR1	0.99927425	0.0003569387248322231	26	37	true	0	1	1	true
UTP6	ECE1	0.99927133	0.0003594169333333008	6	158	true	1	1	0	false
CFHR1	MST1R	0.9992707	0.00036186649006630933	37	72	true	1	2	1	false
SDF2	SIRT1	0.9992641	0.00036432723684221013	4	108	true	1	1	0	false
APOE	ARFGAP1	0.9992562	0.0003668074509804997	41	129	true	1	1	0	false
C11orf49,LRP4	PHB2	0.99925536	0.00036926090909095155	9	18	true	1	2	1	false
CFHR1	KLK6	0.9992549	0.00037168567741940883	37	118	true	1	1	0	false
C11orf49,LRP4	SNX17,TRIM54,NRBP1,PPM1G,FNDC4	0.99925077	0.0003741058333333047	9	27	true	1	1	0	false
RAB24	SNX17,TRIM54,NRBP1,PPM1G,FNDC4	0.99924517	0.00037653082802546756	45	27	true	0	1	1	false
VTN	THRB	0.9992445	0.0003789293670886096	2	140	true	1	1	0	false
IFT20	NECTIN2	0.999241	0.0003813197484278108	25	153	true	1	1	0	false
C4A|C4B	TNXB	0.99923986	0.00038368737500005246	22	34	true	2	2	0	false
CFHR4	CFHR1	0.9992334	0.0003860657142858992	7	37	false	1	1	0	false
VTN	LAMA4	0.9992332	0.00038841592592597785	2	149	true	1	2	1	false
PF4V1	PSMB9	0.9992294	0.00039076061349696545	46	15	true	2	2	0	true
CFHR1	GAL3ST1	0.999229	0.0003930791463415684	37	146	true	1	1	0	false
VTN	MATN3	0.9992284	0.00039537321212124166	2	91	true	1	1	0	false
IER3	C2	0.99921775	0.0003977037951807816	5	10	true	1	2	1	true
IER3	HLA-C	0.9992077	0.0004000666467066649	5	52	true	1	1	0	true
LY6G6C	C4A|C4B	0.99920714	0.00040240470238095405	47	22	true	3	2	-1	true
PIPOX	CSMD1	0.9992056	0.00040472420118353725	31	143	true	0	1	1	false
PSMB9	HLA-C	0.9992049	0.0004070205294119944	15	52	true	2	1	-1	true
VTN	HK1	0.9992022	0.0004093057894738461	2	147	true	1	1	0	false
TWF2	ITIH1	0.9991982	0.00041158773255822734	48	161	true	3	2	-1	true
C11orf49,LRP4	PTK2B	0.9991893	0.0004138947398846238	9	148	true	1	1	0	false
LGALS9	CSMD1	0.99918437	0.00041620356321847574	49	143	true	0	1	1	false
C11orf49,LRP4	KLK14	0.9991758	0.0004185349714287412	9	154	true	1	1	0	false
C11orf49,LRP4	TOM1L2	0.99917495	0.0004208447159093076	9	11	true	1	1	0	false
VTN	PFKFB4	0.99916434	0.00042318830508492056	2	64	true	1	1	0	false
LMAN2	DIPK1C	0.99916136	0.00042552230337089547	30	121	true	1	1	0	false
KNG1	HRG	0.99915934	0.0004278415083799336	50	162	true	1	2	1	true
TNFAIP1	CSMD1	0.9991548	0.00043016016666685974	36	143	true	0	1	1	false
MICA	MICB	0.999153	0.000432463149171447	51	8	false	1	2	1	false
MCCD1	NCR3	0.9991353	0.0004348380769231275	21	29	true	2	2	0	false
KNG1	KLKB1	0.9991313	0.00043720890710396976	50	17	false	1	2	1	false
C11orf49,LRP4	C3orf18	0.9991234	0.0004395969021738777	9	92	true	1	1	0	false
VTN	DNAI1	0.99912274	0.00044196264864870827	2	163	true	1	1	0	false
PF4	PF4V1	0.99911934	0.00044432123655924194	16	46	true	1	2	1	false
PF4	BRD2	0.9991186	0.00044665855614978156	16	24	true	1	1	0	false
MICB	HLA-DQA2	0.99911815	0.00044897340425531507	8	39	false	2	2	0	false
HLA-C	MICB	0.99911714	0.00045126910052917246	52	8	true	1	2	1	false
VTN	KLK14	0.9991164	0.00045354452631574116	2	154	true	1	1	0	false
PF4	MPIG6B	0.99911225	0.00045581785340309544	16	58	true	1	1	0	false
IFT20	C5orf46	0.999111	0.0004580740104168646	25	98	true	1	1	0	false
LTA|LTB	DES	0.9990889	0.00046042129533696574	53	135	true	2	2	0	false
C11orf49,LRP4	HERC4	0.9990848	0.0004627655154639809	9	88	true	1	1	0	false
RAB24	SERPINA5	0.9990793	0.00046511389743586484	45	156	true	0	1	1	false
LMAN2	C14orf93,CEBPE	0.9990644	0.0004675143367347534	30	107	true	1	1	0	false
MICB	PDIA5	0.99905294	0.00046994857868021267	8	164	true	2	2	0	true
F13B	CFHR4	0.9990498	0.0004723740909091667	1	7	true	2	1	-1	true
VTN	METTL1	0.9990472	0.0004747882914573065	2	141	true	1	1	0	false
OMG	VTN	0.999041	0.0004772093500000629	54	2	true	2	1	-1	true
CFHR1	CFHR2,CFHR5	0.9990402	0.0004796102985075157	37	14	true	1	1	0	false
F13B	CFHR2,CFHR5	0.99903977	0.0004819896039603977	1	14	true	2	1	-1	false
F13A1|F13B	CFHR4	0.9990307	0.00048439014778334233	3	7	false	2	1	-1	false
BCHE	APOA5	0.9990295	0.00048677303921573767	55	165	true	2	2	0	true
ARL5A	SNX17,TRIM54,NRBP1,PPM1G,FNDC4	0.99902886	0.0004891358048781935	56	27	true	2	1	-1	false
C4A|C4B	KLK6	0.99902785	0.0004914805339807371	22	118	true	2	1	-1	true
LMAN2	CPA2	0.99901974	0.0004938417874397194	30	97	true	1	1	0	false
C4A|C4B	MICB	0.99901474	0.0004962043750000866	22	8	true	2	2	0	true
CFB	C4A|C4B	0.9990129	0.000498553157894821	35	22	false	1	2	1	false
ASGR1	CD163	0.9989987	0.0005009471904762197	57	166	true	2	2	0	true
MPIG6B	TNXB	0.9989957	0.0005033327488151995	58	34	true	1	2	1	true
LY6G6D	CFB	0.9989947	0.0005057005188680019	20	35	true	1	1	0	false
VTN	TXNRD3NB	0.9989913	0.0005080620187793983	2	82	true	1	2	1	false
VTN	DCUN1D2	0.99898756	0.0005104189252338465	2	114	true	1	2	1	true
VTN	DCTN2	0.998983	0.0005127751162791183	2	85	true	1	2	1	false
SNX17,TRIM54,NRBP1,PPM1G,FNDC4	KLKB1	0.99898136	0.0005151170833334051	27	17	true	1	2	1	true
TNXB	MICA	0.9989751	0.0005174663133641344	34	51	true	2	1	-1	false
ARL5A	CSH1|CSH2	0.9989714	0.0005198109633028913	56	157	true	2	1	-1	false
OMG	TRIB2	0.99896926	0.000522143972602862	54	134	true	2	1	-1	false
IFT20	SDF2	0.99896646	0.000524468499999986	25	4	true	1	1	0	false
VTN	OPTC	0.9989599	0.000526801674208266	2	167	true	1	1	0	false
IFT20	ICA1	0.9989526	0.000529146711711781	25	103	true	1	1	0	false
MPIG6B	DES	0.99894595	0.0005315005381166804	58	135	true	1	2	1	false
SNX17,TRIM54,NRBP1,PPM1G,FNDC4	KNG1	0.9989384	0.0005338670535716128	27	50	true	1	1	0	false
C11orf49,LRP4	MATN3	0.9989375	0.0005362165333334667	9	91	true	1	1	0	false
LGALS9	NMRAL1	0.998937	0.0005385474336283558	49	151	true	0	1	1	false
EMID1	DIPK1C	0.9989343	0.0005408696916301414	59	121	true	1	1	0	false
VTN	TRAF4	0.9989337	0.0005431742105264092	2	23	false	1	2	1	false
C11orf49,LRP4	C14orf93,CEBPE	0.9989316	0.0005454677729258561	9	107	true	1	1	0	false
HLA-C	MICA	0.99893004	0.0005477481739131207	52	51	true	1	1	0	false
OMG	NMRAL1	0.99891454	0.0005500759307359715	54	151	true	2	1	-1	false
CFHR1	OTOR	0.9989111	0.0005523984482759259	37	83	true	1	1	0	true
C11orf49,LRP4	UTP6	0.99890596	0.000554723090128828	9	6	true	1	1	0	false
MCCD1	C4A|C4B	0.99890465	0.0005570334615384587	21	22	true	2	2	0	false
ARL5A	LMAN2	0.99890405	0.0005593267234043076	56	30	true	2	1	-1	true
VTN	LPIN1	0.99890244	0.0005616073728814674	2	96	true	1	1	0	false
TRAF4	CSMD1	0.998899	0.0005638832911393221	23	143	true	2	1	-1	false
VTN	CCNB1IP1	0.9988966	0.0005661501680673808	2	93	true	1	2	1	false
C11orf49,LRP4	OPTC	0.9988959	0.0005684010041842047	9	167	true	1	1	0	false
LMAN2	NSMCE2	0.9988926	0.0005706468333334103	30	130	true	1	1	0	false
HSPA1A	HLA-DQA2	0.99887925	0.0005729294190871537	40	39	true	1	2	1	true
F13A1|F13B	ECM1	0.9988697	0.0005752326033058308	3	168	true	2	1	-1	true
IFT20	ARL5A	0.9988488	0.0005776028395062527	25	56	true	1	2	1	true
BAG6	MICA	0.9988488	0.0005799536475410427	44	51	true	2	1	-1	false
LMAN2	KNG1	0.99884874	0.0005822855102042279	30	50	true	1	1	0	false
CFH	CFB	0.9988428	0.0005846225609756894	26	35	true	0	1	1	false
VTN	HPCAL1	0.9988243	0.0005870155870446592	2	101	true	1	2	1	false
VTN	CSN2,SULT1E1	0.9988237	0.0005893917338710697	2	99	true	1	1	0	false
VTN	ARFGAP1	0.99882346	0.0005917497590361975	2	129	true	1	1	0	false
C11orf49,LRP4	HOMER3	0.9988192	0.0005941059600000909	9	68	true	1	1	0	false
VTN	VARS1,HSPA1L	0.9988138	0.0005964649003985523	2	12	true	1	1	0	false
LMAN2	S100A9	0.99881065	0.0005988176190476757	30	105	true	1	1	0	false
C11orf49,LRP4	DFFA	0.99880606	0.0006011698814230026	9	160	true	1	1	0	false
SNX17,TRIM54,NRBP1,PPM1G,FNDC4	C14orf93,CEBPE	0.9987954	0.0006035455905512022	27	107	true	1	1	0	false
VARS1,HSPA1L	RELB	0.99879444	0.0006059064313725937	12	38	true	1	2	1	false
PSMB9	C2	0.9987892	0.0006082692968750747	15	10	true	2	2	0	true
VTN	ASGR1	0.9987754	0.0006106674708172832	2	57	true	1	2	1	true
LMAN2	MESD	0.99876386	0.0006130917829458848	30	136	true	1	1	0	false
C4A|C4B	KLK14	0.99876386	0.000615497374517604	22	154	true	2	1	-1	false
VARS1,HSPA1L	C4A|C4B	0.9987545	0.0006179204615386347	12	22	true	1	2	1	false
LY6G6C	TNXB	0.9987536	0.0006203284291189659	47	34	true	3	2	-1	false
BCHE	VARS1,HSPA1L	0.99875355	0.0006227182061070424	55	12	true	2	1	-1	false
IFT20	TAC4	0.99874496	0.0006251224714830528	25	75	true	1	1	0	false
SNX17,TRIM54,NRBP1,PPM1G,FNDC4	HSPA1A	0.9987428	0.0006275167045455277	27	40	true	1	1	0	false
VTN	SATB1	0.9987383	0.0006299098490566424	2	145	true	1	1	0	false
CFHR4	DES	0.9987312	0.0006323116917293925	7	135	true	1	2	1	false
VTN	APOC2	0.9987259	0.0006347153932586558	2	169	true	1	1	0	true
CFHR1	SHISA2	0.99872273	0.0006371129850746282	37	80	true	1	1	0	false
IL7R	AIPL1	0.9987223	0.0006394943494426597	60	117	true	0	1	1	false
DDX39B	C4A|C4B	0.9987188	0.0006418710370372782	61	22	true	2	2	0	false
VTN	BAG6	0.99871427	0.0006442469003690166	2	44	true	1	2	1	false
VTN	LRIG3	0.99870396	0.000646643198529695	2	113	true	1	2	1	false
VTN	CRTC3	0.9986959	0.0006490514652015555	2	100	true	1	2	1	false
APOE	VARS1,HSPA1L	0.9986952	0.0006514447080293584	41	12	true	1	1	0	true
IFT20	SPAST	0.99868304	0.0006538647636364914	25	144	true	1	1	0	false
HLA-DQA2	C4A|C4B	0.998682	0.0006562710507246328	39	22	true	2	2	0	false
ARL5A	PTK2B	0.9986786	0.0006586722382672106	56	148	true	2	1	-1	false
IFT20	BRF1	0.9986648	0.0006611057913670226	25	133	true	1	1	0	false
LMAN2	OPTC	0.998663	0.0006635283512544943	30	167	true	1	1	0	false
APOE	SNX17,TRIM54,NRBP1,PPM1G,FNDC4	0.99864906	0.0006659833928571723	41	27	true	1	1	0	false
RAB24	LPIN1	0.9986325	0.0006684798932385938	45	96	true	0	1	1	false
VTN	MCCD1	0.9986266	0.0006709796099291232	2	21	true	1	2	1	true
RAB24	VTN	0.99862456	0.0006734688692580093	45	2	true	0	1	1	false
HLA-DQA2	CFB	0.99861383	0.0006759783802818831	39	35	true	2	1	-1	false
CFHR2,CFHR5	CFB	0.998608	0.0006784907368421189	14	35	true	1	1	0	false
CFHR1	VARS1,HSPA1L	0.99860424	0.0006809986713286476	37	12	true	1	1	0	false
CFHR1	TOM1L2	0.998603	0.0006834934494773792	37	11	true	1	1	0	false
BCHE	CSN2,SULT1E1	0.9986009	0.000685978194444492	55	99	true	2	1	-1	false
C11orf49,LRP4	S100A9	0.99858385	0.0006885047404845412	9	105	true	1	1	0	false
APOE	DIPK1C	0.99856114	0.0006910921724139207	41	121	true	1	1	0	false
VTN	MRPL52	0.9985558	0.0006936801718213648	2	79	true	1	1	0	false
VTN	DPP6	0.9985549	0.000696253527397328	2	131	true	1	1	0	false
C11orf49,LRP4	C5orf46	0.9985491	0.0006988291126280854	9	98	true	1	1	0	false
VTN	GABARAP	0.99854434	0.00070140336734692	2	77	true	1	1	0	false
RAB24	NECTIN2	0.99853987	0.0007039753220339229	45	153	true	0	1	1	false
TWF2	ITIH3	0.99853975	0.0007065303040539872	48	170	true	3	4	1	true
CFHR2,CFHR5	DES	0.998539	0.0007090706060606244	14	135	true	1	2	1	false
BCHE	APOE	0.9985388	0.0007115945302013094	55	41	true	2	1	-1	true
PHB2	C1S,C1R	0.9985358	0.0007141116053510643	18	63	true	2	3	1	true
C11orf49,LRP4	NECTIN2	0.9985275	0.0007166395666666769	9	153	true	1	1	0	false
VTN	S100Z	0.99852604	0.0007191555813953476	2	122	true	1	2	1	false
VTN	EMID1	0.99851507	0.0007216912582781454	2	59	true	1	1	0	false
MICB	MPIG6B	0.99851465	0.000724211584158474	8	58	true	2	1	-1	true
CFHR1	DES	0.9984983	0.0007267691118421071	37	135	true	1	2	1	false
CFB	MST1R	0.9984953	0.0007293197049180744	35	72	true	1	2	1	true
VTN	C11orf49,LRP4	0.99849045	0.0007318694771241141	2	9	false	1	1	0	false
CFHR4	GAL3ST1	0.99847883	0.0007344404885994971	7	146	true	1	1	0	false
AGER	MICA	0.9984731	0.0007370134090909364	62	51	true	0	1	1	false
C1S,C1R	CASQ1	0.9984723	0.0007395722653722459	63	112	true	3	1	-2	true
IFT20	SNX17,TRIM54,NRBP1,PPM1G,FNDC4	0.9984529	0.00074217719354841	25	27	true	1	1	0	false
CFHR1	LTA|LTB	0.99844736	0.0007447831832797513	37	53	true	1	2	1	false
RAB24	CSH1|CSH2	0.99844193	0.0007473898717947902	45	157	true	0	1	1	false
CFHR1	RELB	0.99843675	0.0007499964536741288	37	38	true	1	2	1	false
RAB24	PTK2B	0.9984291	0.0007526107961784989	45	148	true	0	1	1	false
IFT20	METTL1	0.9984231	0.0007552275873016212	25	141	true	1	1	0	false
C11orf49,LRP4	ZWINT	0.99842185	0.0007578317721519401	9	138	true	1	1	0	false
EMID1	GABARAP	0.9984169	0.0007604351419558952	59	77	true	1	1	0	false
PFKFB4	ECE1	0.9984112	0.0007630400628930722	64	158	true	1	1	0	false
RAB24	HSPA1A	0.9984002	0.0007656631347962017	45	40	true	0	1	1	false
C11orf49,LRP4	ICA1	0.99839884	0.0007682740625000184	9	103	true	1	1	0	false
LMAN2	CYTH4	0.99839675	0.0007708752336449409	30	139	true	1	1	0	false
MCCD1	HLA-C	0.9983852	0.0007734961180124733	21	52	true	2	1	-1	true
SNX17,TRIM54,NRBP1,PPM1G,FNDC4	HSPA1B	0.99838454	0.0007761028173374207	27	13	true	1	1	0	false
EMID1	PTK2B	0.99838096	0.0007787044753087002	59	148	true	1	1	0	false
EMID1	MYSM1	0.99838036	0.000781291969230824	59	128	true	1	2	1	false
EMID1	CSH1|CSH2	0.998377	0.0007838738957055558	59	157	true	1	1	0	false
HLA-C	NCR3	0.99837327	0.0007864514373089326	52	29	true	1	2	1	true
LTA|LTB	CFB	0.99835974	0.0007890545121951309	53	35	true	2	1	-1	false
EMID1	HPGD	0.9983542	0.0007916586018237304	59	142	true	1	1	0	false
LTA|LTB	MST1R	0.9983535	0.000794249030303007	53	72	true	2	2	0	false
C11orf49,LRP4	PFKFB4	0.9983468	0.0007968440483384631	9	64	true	1	1	0	false
EMID1	C3orf18	0.99834657	0.0007994241265060209	59	92	true	1	1	0	false
IFT20	BTG2	0.9983464	0.0008019892192192568	25	94	true	1	1	0	false
CFHR4	KLK14	0.9983333	0.0008045781736526481	7	154	true	1	1	0	false
CFB	DES	0.99833167	0.000807156537313447	35	135	true	1	2	1	true
VTN	NR2C2AP	0.99832	0.0008097542857143925	2	69	true	1	2	1	false
THPO	PPBP	0.99831605	0.0008123483382789232	28	19	true	2	1	-1	true
LMAN2	EMID1	0.9983082	0.0008149502662722075	30	59	true	1	1	0	false
LTA|LTB	MPIG6B	0.9983055	0.0008175448082595738	53	58	true	2	1	-1	true
CFHR1	C3orf18	0.99830437	0.0008201274117647372	37	92	true	1	1	0	false
CFH	KLK14	0.998304	0.0008226959530791556	26	154	true	0	1	1	false
C11orf49,LRP4	DIPK1C	0.9982804	0.0008253184795321555	9	121	true	1	1	0	false
VTN	PIPOX	0.9982785	0.0008279312536444428	2	31	false	1	0	-1	false
APOE	FGB	0.99825746	0.0008305900000000754	41	126	true	1	1	0	false
APOE	CSN2,SULT1E1	0.9982525	0.0008332477101449243	41	99	true	1	1	0	false
HSPA1A	HLA-C	0.9982522	0.0008358909248555868	40	52	true	1	1	0	false
CFHR4	KLK6	0.99823153	0.0008385784726225864	7	118	true	1	1	0	false
IFT20	TRIB2	0.9982302	0.0008412543965518049	25	134	true	1	1	0	false
MPIG6B	C4A|C4B	0.99822396	0.0008439328653294664	58	22	false	1	2	1	false
FN1	SSR1	0.9982125	0.0008466287714287146	65	116	true	2	2	0	true
ARL5A	LY6G6D	0.99820966	0.0008493174074075682	56	20	true	2	1	-1	true
CFHR2,CFHR5	GAL3ST1	0.9981944	0.0008520341193182235	14	146	true	1	1	0	false
APOC1	ARFGAP1	0.9981927	0.0008547402549574645	32	129	true	0	1	1	false
CFHR2,CFHR5	CFHR1	0.9981876	0.0008574455084745525	14	37	false	1	1	0	false
VTN	KEAP1	0.99818516	0.00086014239436627	2	152	true	1	1	0	false
C1QC	CPA2	0.99815273	0.0008629152247191518	66	97	true	0	1	1	false
VTN	CFHR1	0.9981526	0.0008656728851541562	2	37	true	1	1	0	true
ARL5A	HPGD	0.99815	0.0008684224022347253	56	142	true	2	1	-1	false
APOC1	VARS1,HSPA1L	0.99814975	0.0008711572980502069	32	12	true	0	1	1	false
PFKFB4	C3orf18	0.9981437	0.0008738938055555812	64	92	true	1	1	0	false
SNX17,TRIM54,NRBP1,PPM1G,FNDC4	SIRT1	0.9981244	0.0008766686149584979	27	108	true	1	1	0	false
C1QC	HK1	0.9981244	0.0008794280939227184	66	147	true	0	1	1	false
EMID1	HERC4	0.9981212	0.0008821811845730609	59	88	true	1	1	0	false
CFHR4	MST1R	0.998104	0.0008849664010989189	7	72	true	1	2	1	false
CFH	CFHR4	0.99810386	0.000887736739725975	26	7	true	0	1	1	false
VARS1,HSPA1L	MPIG6B	0.99810344	0.0008904930874317207	12	58	true	1	1	0	false
CFHR4	TOM1L2	0.99809533	0.0008932565122615754	7	11	true	1	1	0	false
VTN	CXCL5	0.99809414	0.0008960081521740548	2	106	true	1	2	1	false
VTN	IZUMO1	0.9980932	0.0008987474254742445	2	171	true	1	2	1	true
F13B	ECM1	0.99808836	0.0009014849729730434	1	168	true	2	1	-1	false
BAG6	C4A|C4B	0.9980709	0.0009042548247978344	44	22	true	2	2	0	false
RAB24	CXCL1	0.9980698	0.0009070127419354979	45	71	true	0	1	1	false
ARL5A	CYTH4	0.99803805	0.0009098409919571226	56	139	true	2	1	-1	false
PIPOX	PPARA	0.9980343	0.000912664144385178	31	137	true	0	1	1	false
MYBPC3	ZWINT	0.99803394	0.000915473200000072	42	138	true	0	1	1	false
ATF6B	C4A|C4B	0.9980327	0.0009182706117021322	67	22	true	1	2	1	true
MICA	C4A|C4B	0.99803126	0.0009210570026525478	51	22	false	1	2	1	false
CFB	MICA	0.9980296	0.000923833042328015	35	51	true	1	1	0	true
TNFAIP1	NMRAL1	0.9980042	0.0009266614511874716	36	151	true	0	1	1	false
PIPOX	SIRT1	0.99799156	0.0009295082368422358	31	108	true	0	1	1	false
CFH	KLK6	0.9979845	0.0009323586089239333	26	118	true	0	1	1	false
C11orf49,LRP4	BRF1	0.99797964	0.0009352067801047248	9	133	true	1	1	0	false
VTN	S100A9	0.99797875	0.0009380424020887235	2	105	true	1	1	0	false
CFB	GAL3ST1	0.99796516	0.0009408986458333546	35	146	true	1	1	0	false
HOMER3	PSMB5	0.99795455	0.000943767610389612	68	78	true	1	1	0	true
NR2C2AP	PSMB5	0.9979529	0.000946625984456051	69	78	true	2	1	-1	true
VTN	RAB24	0.99793446	0.0009495172351421388	2	45	false	1	0	-1	false
LTA|LTB	TNXB	0.9979263	0.0009524146134020084	53	34	true	2	2	0	false
PSMB9	C4A|C4B	0.99791473	0.0009553268380462221	15	22	true	2	2	0	false
RIC3	LTA|LTB	0.9979126	0.0009582295897435644	70	53	true	1	2	1	true
PF4	KEAP1	0.99790657	0.0009611329156009596	16	152	true	1	1	0	false
CFHR4	RFC4	0.997891	0.0009640611479592165	7	159	true	1	2	1	false
TNXB	DES	0.9978705	0.0009670266412212802	34	135	true	2	2	0	false
AGER	HLA-C	0.9978468	0.0009700372335025298	62	52	true	0	1	1	true
UTP6	TOM1L2	0.99782854	0.0009730788101265375	6	11	true	1	1	0	false
IFT20	NSMCE2	0.9978275	0.0009761076515152345	25	130	true	1	1	0	false
CFH	GAL3ST1	0.99781257	0.000979158841309835	26	146	true	0	1	1	false
LTA|LTB	SDF2	0.99781024	0.0009822005527637678	53	4	true	2	1	-1	false
SNX17,TRIM54,NRBP1,PPM1G,FNDC4	BAG6	0.99779207	0.0009852725563909148	27	44	true	1	2	1	false
VTN	SSR1	0.99779177	0.0009883299499999776	2	116	true	1	2	1	false
HSPA1B	PDIA5	0.99778754	0.0009913826433914918	13	164	true	1	2	1	false
C1QC	UTP6	0.9977841	0.0009944287064674873	66	6	true	0	1	1	false
SNX17,TRIM54,NRBP1,PPM1G,FNDC4	CSMD1	0.9977738	0.0009974852109179144	27	143	true	1	1	0	false
CXCL1	CXCL5	0.99776804	0.0010005408415840744	71	106	true	1	2	1	true
MICB	C4A|C4B	0.99775225	0.0010036203703703839	8	22	false	2	2	0	false
C11orf49,LRP4	NMRAL1	0.9977486	0.0010066937192118042	9	151	true	1	1	0	false
OMG	SIRT1	0.99774534	0.001009759975429958	54	108	true	2	1	-1	false
OMG	PPARA	0.9977415	0.0010128206127449912	54	137	true	2	1	-1	false
PIPOX	C5orf46	0.9977302	0.0010158939119804256	31	98	true	0	1	1	false
SNX17,TRIM54,NRBP1,PPM1G,FNDC4	IQCF3	0.9977232	0.0010189692926828586	27	119	true	1	1	0	false
RAB24	MPIG6B	0.99771434	0.0010220512652067137	45	58	true	0	1	1	false
MST1R	ECE1	0.9976891	0.0010251795388348528	72	158	true	2	1	-1	false
C1QC	OPTC	0.9976758	0.0010283248668281342	66	167	true	0	1	1	false
RAB24	HPGD	0.99765295	0.0010315101932366622	45	142	true	0	1	1	false
CFHR1	MATN3	0.9976373	0.0010347178795179213	37	91	true	1	1	0	false
RELB	MYSM1	0.997619	0.001037954134615271	38	128	true	2	2	0	false
RAB24	CYTH4	0.9976159	0.0010411823021581057	45	139	true	0	1	1	false
LMAN2	MRPL52	0.9976043	0.0010444227751195134	30	79	true	1	1	0	false
PFKFB4	HK1	0.9976003	0.001047657326968876	64	147	true	1	1	0	false
TRAF4	SDF2	0.99759847	0.0010508808333332675	23	4	true	2	1	-1	false
MST1R	C3orf18	0.99759537	0.0010540963895485644	72	92	true	2	1	-1	true
CFHR4	IFT20	0.99759525	0.0010572969905212615	7	25	true	1	1	0	false
TRAF4	HERC4	0.9975948	0.0010604835224584663	23	88	true	2	1	-1	false
IFT20	CASQ1	0.9975862	0.001063675306603673	25	112	true	1	1	0	false
SERPINE2	VARS1,HSPA1L	0.9975772	0.001066873247058786	73	12	true	2	1	-1	true
C1QC	TRIB2	0.997536	0.0010701528873238164	66	134	true	0	1	1	false
CFH	OTOR	0.99751806	0.0010734591803277516	26	83	true	0	1	1	false
SNX17,TRIM54,NRBP1,PPM1G,FNDC4	ICA1	0.99750894	0.0010767713317756389	27	103	true	1	1	0	false
PFKFB4	MATN3	0.99750483	0.0010800776223776065	64	91	true	1	1	0	false
ALDOC	PPARA	0.99749875	0.0010833826744185426	74	137	true	0	1	1	false
F13B	CFB	0.9974867	0.0010867003480278248	1	35	true	2	1	-1	false
C1QC	SHISA2	0.9974661	0.0010900503472222045	66	80	true	0	1	1	false
C11orf49,LRP4	BICD1	0.9974453	0.0010934329099305806	9	132	true	1	2	1	false
IFT20	C14orf93,CEBPE	0.99742717	0.0010968416589861585	25	107	true	1	1	0	false
C1QC	HERC4	0.9974232	0.0011002438620688615	66	88	true	0	1	1	false
LMAN2	MATN3	0.9974185	0.001103641238532016	30	91	true	1	1	0	false
CFHR2,CFHR5	KLK14	0.99741524	0.0011070305263157776	14	154	true	1	1	0	false
CFB	KLK14	0.9973719	0.0011105032876711496	35	154	true	1	1	0	false
ARL5A	LAMA4	0.997366	0.0011139736674258272	56	149	true	2	2	0	false
TAC4	KLK14	0.9973574	0.0011174478181816827	75	154	true	1	1	0	true
BRD2	CFB	0.99733776	0.0011209507482992098	24	35	true	1	1	0	false
APOC1	METTL1	0.99728835	0.0011245496153846624	32	141	true	0	1	1	false
TOM1L2	RIC3	0.99725634	0.0011282044920992718	11	70	true	1	1	0	true
SNX17,TRIM54,NRBP1,PPM1G,FNDC4	BICD1	0.99724334	0.0011318721846845792	27	132	true	1	2	1	false
PFKFB4	OPTC	0.99717	0.001135688202247076	64	167	true	1	1	0	false
LMAN2	HERC4	0.997161	0.0011395072869954115	30	88	true	1	1	0	false
SNX17,TRIM54,NRBP1,PPM1G,FNDC4	UTP6	0.9971531	0.0011433269574943061	27	6	false	1	1	0	false
C1QC	BTG2	0.997138	0.0011471632812499744	66	94	true	0	1	1	false
LMAN2	BRF1	0.99713445	0.001150990423162579	30	133	true	1	1	0	false
IFT20	MRRF	0.9971292	0.0011548122222221346	25	102	true	1	1	0	false
PFKFB4	BRF1	0.9971239	0.0011586288248336407	64	133	true	1	1	0	false
C11orf49,LRP4	HK1	0.99712044	0.0011624361946901418	9	147	true	1	1	0	false
SNX17,TRIM54,NRBP1,PPM1G,FNDC4	FCHSD1,PCDHGC5	0.9970689	0.0011663405298012464	27	115	true	1	1	0	false
CFHR1	HK1	0.9970589	0.001170249691629821	37	147	true	1	1	0	false
CFH	TOM1L2	0.9970423	0.0011741781538461282	26	11	true	0	1	1	false
SNX17,TRIM54,NRBP1,PPM1G,FNDC4	GJD2	0.9970176	0.001178143552631572	27	89	true	1	2	1	true
PFKFB4	SHISA2	0.9970148	0.0011820977242887887	64	80	true	1	1	0	true
UTP6	SDF2	0.9969906	0.0011860874672489086	6	4	true	1	1	0	false
HLA-DQA2	HLA-C	0.9969874	0.0011900667973855361	39	52	true	2	1	-1	true
CFH	ATF6B	0.9969732	0.0011940596956522276	26	67	true	0	1	1	false
BCHE	BRF1	0.99697226	0.001198037310195188	55	133	true	2	1	-1	false
BRD2	C4A|C4B	0.99692845	0.0012020925324675025	24	22	true	1	2	1	false
HSPA1B	HSPA1A	0.9969196	0.0012061493520518773	13	40	true	1	1	0	true
LMAN2	FGB	0.99690795	0.0012102137931033763	30	126	true	1	1	0	false
SLC41A2	MESD	0.9968861	0.0012143077419354276	76	136	true	1	1	0	false
C1QC	C5orf46	0.99684435	0.0012184737124463219	66	98	true	0	1	1	false
CFHR4	VARS1,HSPA1L	0.9968363	0.0012226390792291486	7	12	true	1	1	0	true
OMG	CSMD1	0.9967967	0.0012268712606837706	54	143	true	2	1	-1	false
RAB24	NSMCE2	0.9967891	0.0012311015991470775	45	130	true	0	1	1	false
IFT20	DCTN2	0.9967803	0.0012353326595744285	25	85	true	1	2	1	true
RAB24	PF4	0.996771	0.0012395654989383331	45	16	true	0	1	1	true
CFHR4	LTA|LTB	0.9967436	0.0012438384533898228	7	53	true	1	2	1	false
SNX17,TRIM54,NRBP1,PPM1G,FNDC4	CASQ1	0.9967211	0.0012481409090908668	27	112	true	1	1	0	false
TNFAIP1	BTG2	0.9966876	0.0012524958860758995	36	94	true	0	1	1	false
MYBPC3	SLC41A2	0.99668753	0.0012568326736841495	42	76	true	0	1	1	false
SNX17,TRIM54,NRBP1,PPM1G,FNDC4	PTK2B	0.9966587	0.001261211806722673	27	148	true	1	1	0	false
IFT20	AIPL1	0.99665844	0.0012655731236896894	25	117	true	1	1	0	false
ARL5A	VTN	0.9966514	0.0012699309205020937	56	2	false	2	1	-1	false
VARS1,HSPA1L	MATN3	0.99664986	0.0012742737369518808	12	91	true	1	1	0	false
SLC41A2	S100A9	0.9966465	0.0012786054583332485	76	105	true	1	1	0	false
GABARAP	FCHSD1,PCDHGC5	0.9966156	0.001282983409563343	77	115	true	1	1	0	true
HLA-DQA2	KLK14	0.9965977	0.0012873803319501942	39	154	true	2	1	-1	false
HSPA1A	MICA	0.99659514	0.0012917643478259633	40	51	true	1	1	0	false
C1QC	NMRAL1	0.9965637	0.0012961952066116167	66	151	true	0	1	1	false
SNX17,TRIM54,NRBP1,PPM1G,FNDC4	PPARA	0.99655765	0.0013006202680412304	27	137	true	1	1	0	false
RAB24	KNG1	0.9964924	0.0013051613786008165	45	50	true	0	1	1	false
VTN	LTA|LTB	0.99648666	0.001309695626283247	2	53	true	1	2	1	false
MST1R	OPTC	0.99648637	0.0013142118852459417	72	167	true	2	1	-1	false
PFKFB4	C14orf93,CEBPE	0.9964486	0.0013187869120654394	64	107	true	1	1	0	false
C11orf49,LRP4	SLC41A2	0.9964404	0.0013233599999999957	9	76	true	1	1	0	true
SLC41A2	OMG	0.99643505	0.0013279253564154603	76	54	true	1	2	1	true
EMID1	SNX17,TRIM54,NRBP1,PPM1G,FNDC4	0.99638885	0.0013325660569105668	59	27	true	1	1	0	true
SNX17,TRIM54,NRBP1,PPM1G,FNDC4	HERC4	0.99636924	0.001337227707910782	27	88	true	1	1	0	false
C11orf49,LRP4	MESD	0.99635315	0.0013419030566801382	9	136	true	1	1	0	false
MYBPC3	CYTH4	0.9963325	0.001346601232323219	42	139	true	0	1	1	false
MPIG6B	HLA-C	0.996321	0.0013513036491935582	58	52	false	1	1	0	false
SNX17,TRIM54,NRBP1,PPM1G,FNDC4	TRIB2	0.99630195	0.0013560254728369747	27	134	true	1	1	0	false
SDF2	TRIB2	0.9962968	0.0013607386746987693	4	134	true	1	1	0	true
PSMB5	SNX17,TRIM54,NRBP1,PPM1G,FNDC4	0.9962758	0.0013654750701402874	78	27	true	1	1	0	false
MRPL52	SNX17,TRIM54,NRBP1,PPM1G,FNDC4	0.9962758	0.0013701925199999243	79	27	true	1	1	0	false
PSMB5	KLK14	0.99627113	0.0013749004590818403	78	154	true	1	1	0	false
MRPL52	TXNRD3NB	0.996262	0.001379607828685292	79	82	true	1	2	1	true
VTN	APOA5	0.9962403	0.0013843396222663618	2	165	true	1	2	1	false
MRPL52	KLK14	0.99624026	0.001389052718253958	79	154	true	1	1	0	false
EMID1	NMRAL1	0.99623924	0.0013937491683168046	59	151	true	1	1	0	false
LMAN2	C11orf49,LRP4	0.9962385	0.0013984285177864875	30	9	false	1	1	0	false
RAB24	ECM1	0.9962321	0.0014031020315581344	45	168	true	0	1	1	false
PSMB5	TXNRD3NB	0.99622536	0.0014077704133858004	78	82	true	1	2	1	true
C11orf49,LRP4	RELB	0.99621016	0.0014124503143417844	9	38	true	1	2	1	false
SHISA2	ECE1	0.99620473	0.0014171225098038587	80	158	true	1	1	0	false
MST1R	MATN3	0.99619603	0.001421793444226993	72	91	true	2	1	-1	false
SNX17,TRIM54,NRBP1,PPM1G,FNDC4	JUN	0.99617195	0.0014264931640625145	27	127	true	1	1	0	false
C1QC	SNX17,TRIM54,NRBP1,PPM1G,FNDC4	0.996167	0.0014311842105262373	66	27	true	0	1	1	false
LMAN2	HK1	0.9961279	0.0014359330739299736	30	147	true	1	1	0	false
CFHR4	SHISA2	0.99612457	0.0014406699611650975	7	80	true	1	1	0	false
CPD	VTN	0.9961028	0.0014454306782946125	81	2	false	2	1	-1	false
MST1R	SNX17,TRIM54,NRBP1,PPM1G,FNDC4	0.9960825	0.0014502122437137777	72	27	false	2	1	-1	false
C11orf49,LRP4	APOC2	0.9960639	0.0014550112548261662	9	169	true	1	1	0	false
EMID1	AIPL1	0.99598986	0.0014599344315991969	59	117	true	1	1	0	false
C11orf49,LRP4	S100Z	0.99597657	0.0014648642307693027	9	122	true	1	2	1	false
MST1R	MRRF	0.9959458	0.0014698341650670743	72	102	true	2	1	-1	false
MICA	HLA-C	0.99594027	0.0014747956513408988	51	52	false	1	1	0	false
VARS1,HSPA1L	HK1	0.99592316	0.001479770879541098	12	147	true	1	1	0	false
SHISA2	OPTC	0.99589884	0.0014847735305343335	80	167	true	1	1	0	false
VTN	DFFA	0.9958947	0.0014897650095238024	2	160	true	1	1	0	false
C1S,C1R	SERPING1	0.99588424	0.0014947573954372517	63	33	false	3	2	-1	false
SERPINE2	NSMCE2	0.9958705	0.001499756907020755	73	130	true	2	1	-1	false
PFKFB4	SNX17,TRIM54,NRBP1,PPM1G,FNDC4	0.99584156	0.0015047922916667789	64	27	true	1	1	0	false
SLC41A2	UTP6	0.99583846	0.0015098144990547402	76	6	true	1	1	0	true
PFKFB4	EMID1	0.99582267	0.0015148475471699063	64	59	true	1	1	0	false
MST1R	EMID1	0.99581295	0.0015198799435027777	72	59	false	2	1	-1	false
TXNRD3NB	UTP6	0.99580467	0.001524908984962381	82	6	false	2	1	-1	false
OTOR	C11orf49,LRP4	0.99579734	0.0015299329080675772	83	9	false	1	1	0	false
SNX17,TRIM54,NRBP1,PPM1G,FNDC4	HK1	0.9957823	0.0015349661797753322	27	147	true	1	1	0	false
MST1R	HK1	0.9957788	0.0015399871775700902	72	147	true	2	1	-1	false
MYBPC3	ICA1	0.9957444	0.0015450536194029363	42	103	true	0	1	1	false
PSMB5	GAL3ST1	0.9957095	0.0015501661824953716	78	146	true	1	1	0	false
ABO	OBP2B	0.9956579	0.0015553556505576438	84	172	true	0	1	1	true
MRPL52	GAL3ST1	0.9956397	0.001560559628942526	79	146	true	1	1	0	false
UTP6	BTG2	0.9956263	0.0015657691481482106	6	94	true	1	1	0	false
LMAN2	C5orf46	0.9956192	0.0015709725323476142	30	98	true	1	1	0	false
DCTN2	HSPA1A	0.99555635	0.0015762726752768241	85	40	true	2	1	-1	true
C1QC	EMID1	0.9955497	0.0015815655432780407	66	59	true	0	1	1	false
PF4	TRAF4	0.99554217	0.0015868527941177435	16	23	true	1	2	1	true
PFKFB4	MRRF	0.9955375	0.0015921292110091523	64	102	true	1	1	0	false
SNX17,TRIM54,NRBP1,PPM1G,FNDC4	CFB	0.9955303	0.0015973994871796293	27	35	true	1	1	0	false
C4A|C4B	MICA	0.9955079	0.0016026914442414109	22	51	true	2	1	-1	false
C1QC	HPGD	0.99549705	0.0016079838868613416	66	142	true	0	1	1	false
SNX17,TRIM54,NRBP1,PPM1G,FNDC4	BCHE	0.9954304	0.001613378451730374	27	55	false	1	2	1	false
OTOR	NMRAL1	0.9953685	0.0016188659454546839	83	151	true	1	1	0	false
TXNRD3NB	FCHSD1,PCDHGC5	0.9953668	0.0016243366061705622	82	115	true	2	1	-1	false
COL28A1	SNX17,TRIM54,NRBP1,PPM1G,FNDC4	0.99527514	0.0016299534963768458	86	27	true	2	1	-1	false
SNX17,TRIM54,NRBP1,PPM1G,FNDC4	BRD2	0.99524224	0.0016356095660035042	27	24	true	1	1	0	false
TXNRD3NB	THRB	0.9952234	0.0016412792238266194	82	140	true	2	1	-1	false
ANXA11	PPARA	0.9952082	0.0016469558378378046	87	137	true	0	1	1	false
SNX17,TRIM54,NRBP1,PPM1G,FNDC4	EMID1	0.9952066	0.001652614910071959	27	59	false	1	1	0	false
ANXA11	HSPA1A	0.9951562	0.0016583441472173277	87	40	true	0	1	1	false
PFKFB4	TOM1L2	0.9951271	0.0016641050000001378	64	11	true	1	1	0	false
SHISA2	HSPA1A	0.9950913	0.0016699092844365548	80	40	true	1	1	0	false
SHISA2	SIRT1	0.99508876	0.0016756973749999515	80	108	true	1	1	0	false
LMAN2	BRD2	0.99508303	0.0016814750445631743	30	24	true	1	1	0	false
TXNRD3NB	MYB	0.99508035	0.001687236921708135	82	120	true	2	1	-1	false
C1QC	MRRF	0.99507767	0.0016929830905860754	66	102	true	0	1	1	false
MICA	SDF2	0.9950659	0.0016987297517729871	51	4	true	1	1	0	true
RAB24	JUN	0.99506253	0.001704462035398091	45	127	true	0	1	1	false
COL28A1	IER3	0.9950624	0.0017101742932862374	86	5	true	2	1	-1	false
MST1R	SIRT1	0.9950573	0.0017158753968254947	72	108	true	2	1	-1	false
IFT20	PSMB5	0.99505377	0.001721562640845109	25	78	true	1	1	0	false
COL28A1	LAMA4	0.9950486	0.0017272389806678445	86	149	true	2	2	0	false
MST1R	TAC4	0.99504304	0.0017329051578948151	72	75	true	2	1	-1	false
COL28A1	FCHSD1,PCDHGC5	0.9950421	0.0017385531348510508	86	115	true	2	1	-1	false
PFKFB4	HERC4	0.9950363	0.0017441915034965838	64	88	true	1	1	0	false
IL7R	IER3	0.99502325	0.0017498329668411694	60	5	true	0	1	1	false
IL7R	JUN	0.99501306	0.0017554725261323956	60	127	true	0	1	1	false
IL7R	DIPK1C	0.99499726	0.0017611199478261286	60	121	true	0	1	1	false
IL7R	HERC4	0.99499446	0.0017667526215277007	60	88	true	0	1	1	false
OTOR	PPARA	0.9949938	0.001772366915077983	83	137	true	1	1	0	false
F13A1|F13B	CFB	0.99498725	0.001777973114186815	3	35	true	2	1	-1	true
PFKFB4	KLK14	0.99496543	0.001783597633851497	64	154	true	1	1	0	false
IL7R	MESD	0.99495715	0.0017892170344827596	60	136	true	0	1	1	false
RAB24	PPBP	0.994957	0.0017948173493975705	45	19	true	0	1	1	false
HERC4	NSMCE2	0.9949533	0.0018004047766322362	88	130	true	1	1	0	false
SNX17,TRIM54,NRBP1,PPM1G,FNDC4	ECE1	0.994952	0.0018059752658661221	27	158	true	1	1	0	false
TXNRD3NB	HPGD	0.9949513	0.0018115278767124599	82	142	true	2	1	-1	false
HLA-C	PDIA5	0.9949391	0.0018170823589743756	52	164	true	1	2	1	false
IL7R	CPA2	0.99492025	0.0018226500511945298	60	97	true	0	1	1	false
VARS1,HSPA1L	ECE1	0.9949153	0.0018282072061328591	12	158	true	1	1	0	false
IL7R	OPTC	0.99488926	0.0018337897448980067	60	167	true	0	1	1	false
C11orf49,LRP4	DCUN1D2	0.9948865	0.0018393580135823706	9	114	true	1	2	1	false
SNX17,TRIM54,NRBP1,PPM1G,FNDC4	BLOC1S3	0.99488246	0.0018449142542371622	27	90	true	1	2	1	true
MST1R	CSH1|CSH2	0.9948812	0.001850453824027154	72	157	true	2	1	-1	false
RAB24	OTUB2	0.9948374	0.0018560486655405661	45	155	true	0	1	1	false
VTN	F13B	0.9947757	0.0018617286846542846	2	1	true	1	2	1	true
TXNRD3NB	PFKFB4	0.9947619	0.001867412811447866	82	64	true	2	1	-1	true
IL7R	S100A9	0.9947467	0.0018731033781512751	60	105	true	0	1	1	false
C4A|C4B	TOM1L2	0.9947331	0.0018787976677853147	22	11	true	2	1	-1	true
TXNRD3NB	LMAN2	0.9947001	0.0018845281574538797	82	30	false	2	1	-1	false
C11orf49,LRP4	ECE1	0.9946988	0.001890241655518432	9	158	true	1	1	0	false
VTN	BCHE	0.994694	0.0018959440901501479	2	55	true	1	2	1	true
IL7R	HPGD	0.99468803	0.0019016374666667168	60	142	true	0	1	1	false
ARL5A	NCR3	0.99468213	0.0019073217138103615	56	29	true	2	2	0	false
OTOR	FGB	0.99468017	0.0019129903322259167	83	126	true	1	1	0	false
IL7R	FGB	0.9946558	0.0019186805638473636	60	126	true	0	1	1	false
GJD2	BRD2	0.99465173	0.0019243586920529854	89	24	true	2	1	-1	true
EMID1	VTN	0.9946347	0.001930046198347135	59	2	false	1	1	0	false
C1QC	JUN	0.994603	0.0019357672442243956	66	127	true	0	1	1	false
TRAF4	C5orf46	0.99460053	0.0019414735090610424	23	98	true	2	1	-1	false
BLOC1S3	CSF3	0.9945745	0.0019472038157895	90	173	true	2	1	-1	true
NCR3	HLA-DQA2	0.99456286	0.0019529344170771124	29	39	false	2	2	0	false
MST1R	SHISA2	0.9945464	0.0019586732131147144	72	80	false	2	1	-1	false
C4A|C4B	SHISA2	0.9945333	0.001964414664484271	22	80	false	2	1	-1	false
IFT20	PTK2B	0.9944702	0.001970240457516148	25	148	true	1	1	0	false
RAB24	PPARA	0.9944348	0.0019761049918433082	45	137	true	0	1	1	false
MYBPC3	CSH1|CSH2	0.9944003	0.0019820066123776847	42	157	true	0	1	1	false
LMAN2	LPIN1	0.99438626	0.001987911869918646	30	96	true	1	1	0	true
SHISA2	BICD1	0.99437916	0.001993809480519304	80	132	true	1	2	1	false
MST1R	BRF1	0.99436224	0.0019997153970824355	72	133	true	2	1	-1	false
ARL5A	C11orf49,LRP4	0.9943524	0.002005618122977282	56	9	false	2	1	-1	false
IL7R	C3orf18	0.9943523	0.0020115019386105493	60	92	true	0	1	1	false
HLA-C	C4A|C4B	0.99435025	0.0020173700806449535	52	22	true	1	2	1	false
SNX17,TRIM54,NRBP1,PPM1G,FNDC4	PHB2	0.99434745	0.002023223832528065	27	18	true	1	2	1	false
TXNRD3NB	CSH1|CSH2	0.9943365	0.002029076366559357	82	157	true	2	1	-1	false
TXNRD3NB	SNX17,TRIM54,NRBP1,PPM1G,FNDC4	0.9943011	0.002034966934189364	82	27	true	2	1	-1	false
VTN	THPO	0.9942486	0.002040922756410213	2	28	true	1	2	1	false
COL28A1	BRF1	0.9942351	0.002046881119999844	86	133	true	2	1	-1	false
UTP6	C5orf46	0.9942075	0.002052864536741028	6	98	true	1	1	0	false
SNX17,TRIM54,NRBP1,PPM1G,FNDC4	PTPN11	0.9942027	0.0020588365231258843	27	110	true	1	1	0	true
MATN3	CASQ1	0.9942027	0.002064789490445862	91	112	true	1	1	0	true
MYBPC3	HPGD	0.99419457	0.0020707364546899143	42	142	true	0	1	1	false
PSMB5	MATN3	0.9941801	0.0020766875079364366	78	91	true	1	1	0	false
MRPL52	MATN3	0.99418	0.002082619857369239	79	91	true	1	1	0	false
PIPOX	TRIB2	0.9941698	0.0020885495727847037	31	134	true	0	1	1	false
RAB24	PCDH8	0.99416655	0.002094465687203617	45	109	true	0	1	1	true
PIPOX	HERC4	0.99416155	0.002100371025236525	31	88	true	0	1	1	false
VARS1,HSPA1L	SDF2	0.9941475	0.0021062798897636403	12	4	true	1	1	0	false
TXNRD3NB	MRRF	0.9941473	0.0021121704874211833	82	102	true	2	1	-1	false
IL7R	PTK2B	0.9941289	0.002118071475667116	60	148	true	0	1	1	false
EMID1	MESD	0.9941159	0.002123974341692647	59	136	true	1	1	0	false
C3orf18	ECE1	0.994084	0.0021299086541469725	92	158	true	1	1	0	false
RAB24	PSMB5	0.9940776	0.002135834421874927	45	78	true	0	1	1	false
UTP6	KLK14	0.99405104	0.002141783135725217	6	154	true	1	1	0	false
MST1R	C14orf93,CEBPE	0.99404055	0.002147729657320796	72	107	true	2	1	-1	false
CCNB1IP1	HPGD	0.9940397	0.0021536590046655757	93	142	true	2	1	-1	false
MST1R	KLK14	0.99399954	0.002159632298136538	72	154	true	2	1	-1	false
SLC41A2	ICA1	0.99399084	0.0021656005581394133	76	103	true	1	1	0	false
PFKFB4	IER3	0.9939849	0.002171559535603551	64	5	true	1	1	0	false
C1QC	SIRT1	0.9939841	0.002177501329211573	66	108	true	0	1	1	false
BTG2	ECE1	0.9939837	0.0021834254012345067	94	158	true	1	1	0	false
BTG2	RIC3	0.99397254	0.0021893484129428264	94	70	true	1	1	0	false
EMID1	JUN	0.99396896	0.002195258707692105	59	127	true	1	1	0	false
NUDT21	BAG6	0.9939271	0.002201215145929303	95	44	true	2	2	0	false
IL7R	NSMCE2	0.99392617	0.0022071547392636948	60	130	true	0	1	1	false
C4A|C4B	MST1R	0.9939234	0.002213080382848398	22	72	true	2	2	0	false
PSMB5	HK1	0.99386495	0.002219077278287296	78	147	true	1	1	0	false
MRPL52	HK1	0.99386495	0.002225055862595249	79	147	true	1	1	0	false
LPIN1	S100A9	0.9938221	0.0022310815396340278	96	105	true	1	1	0	false
PFKFB4	MRPL52	0.9938202	0.0022370917656011624	64	79	false	1	1	0	false
MST1R	HERC4	0.99381125	0.002243097325227872	72	88	true	2	1	-1	false
MST1R	IER3	0.9937857	0.0022491234294383933	72	5	false	2	1	-1	false
COL28A1	ECE1	0.99374634	0.002255190909090765	86	158	true	2	1	-1	false
COL28A1	HK1	0.9937375	0.00226125340393335	86	147	true	2	1	-1	false
IFT20	ECE1	0.9937343	0.0022673024169183043	25	158	true	1	1	0	false
CPD	CSMD1	0.99370754	0.002273373544494639	81	143	true	2	1	-1	true
SHISA2	HOMER3	0.99369013	0.002279452605421617	80	68	false	1	1	0	false
CCNB1IP1	C11orf49,LRP4	0.99364036	0.002285588225563684	93	9	false	2	1	-1	false
LPIN1	IQCF3	0.99362415	0.002291729759759664	96	119	true	1	1	0	false
CPA2	KEAP1	0.99362206	0.0022978560119938374	97	152	true	1	1	0	false
SLC41A2	SNX17,TRIM54,NRBP1,PPM1G,FNDC4	0.99361885	0.0023039687275447918	76	27	true	1	1	0	false
TXNRD3NB	TAC4	0.9936185	0.0023100636920776463	82	75	true	2	1	-1	false
TXNRD3NB	HSPA1A	0.9936037	0.002316162552238654	82	40	true	2	1	-1	false
C5orf46	FCHSD1,PCDHGC5	0.99358344	0.0023222734277196233	98	115	true	1	1	0	false
C5orf46	ICA1	0.9935772	0.002328375401785543	98	103	true	1	1	0	false
MST1R	UTP6	0.99357194	0.0023344670579493743	72	6	false	2	1	-1	false
RAB24	S100A9	0.9935719	0.002340540697329252	45	105	true	0	1	1	false
CSN2,SULT1E1	JUN	0.99357116	0.0023465974370369125	99	127	true	1	1	0	false
MST1R	TOM1L2	0.9935654	0.002352644778106261	72	11	false	2	1	-1	false
VARS1,HSPA1L	HOMER3	0.9935639	0.002358676469719323	12	68	true	1	1	0	false
MST1R	HSPA1A	0.99355537	0.0023647029498523597	72	40	false	2	1	-1	false
TXNRD3NB	JUN	0.9935462	0.0023707251840940913	82	127	true	2	1	-1	false
RAB24	THRB	0.99354124	0.002376736999999851	45	140	true	0	1	1	false
TXNRD3NB	S100A9	0.9935366	0.0023827379735681387	82	105	true	2	1	-1	false
SLC41A2	DIPK1C	0.9935288	0.002388732785923553	76	121	true	1	1	0	false
PF4	S100Z	0.9935263	0.002394713704245821	16	122	true	1	2	1	false
RIC3	PSMB5	0.9935055	0.0024007075438595704	70	78	false	1	1	0	false
CFB	NCR3	0.99350345	0.0024066868759122784	35	29	false	1	2	1	false
CFHR1	HPCAL1	0.9934967	0.002412658615160268	37	101	true	1	2	1	false
MST1R	HPGD	0.99348116	0.002418635589519602	72	142	true	2	1	-1	false
LPIN1	HK1	0.9934763	0.002424602252906971	96	147	true	1	1	0	false
LPIN1	C3orf18	0.99347234	0.0024305573439766803	96	92	true	1	1	0	false
LPIN1	AIPL1	0.99346447	0.0024365065797099517	96	117	true	1	1	0	false
PSMB5	IER3	0.9934524	0.0024424560636757686	78	5	true	1	1	0	false
MRPL52	IER3	0.9934524	0.002448388352601083	79	5	true	1	1	0	false
LPIN1	BLOC1S3	0.9934472	0.002454311024530975	96	90	true	1	2	1	false
LMAN2	UTP6	0.9934412	0.0024602252737750963	30	6	false	1	1	0	false
SNX17,TRIM54,NRBP1,PPM1G,FNDC4	NSMCE2	0.99342376	0.002466147597122159	27	130	true	1	1	0	false
VTN	MESD	0.9934001	0.0024720868965515397	2	136	true	1	1	0	false
C1QC	DNAI1	0.9933664	0.0024780575035867614	66	163	true	0	1	1	false
LMAN2	PFKFB4	0.9933654	0.002484012435529981	30	64	true	1	1	0	false
ARL5A	IQCF3	0.9933117	0.002490027153075669	56	119	true	2	1	-1	false
SNX17,TRIM54,NRBP1,PPM1G,FNDC4	LAMA4	0.9933043	0.0024960352571427036	27	149	true	1	2	1	false
MYBPC3	CASQ1	0.9932991	0.002502033637660328	42	112	true	0	1	1	false
SNX17,TRIM54,NRBP1,PPM1G,FNDC4	PFKFB4	0.9932914	0.002508025897435706	27	64	false	1	1	0	false
MYBPC3	C11orf49,LRP4	0.9932852	0.002514009928876182	42	9	true	0	1	1	true
IL7R	CSF3	0.99328107	0.0025199828267044033	60	173	true	0	1	1	false
RAB24	DIPK1C	0.99323165	0.00252600887943244	45	121	true	0	1	1	false
RAB24	BRD2	0.9932223	0.002532031104815813	45	24	true	0	1	1	false
EMID1	CPA2	0.9932185	0.0025380416690239382	59	97	true	1	1	0	false
C11orf49,LRP4	BTG2	0.99321365	0.0025440421045196393	9	94	true	1	1	0	false
SNX17,TRIM54,NRBP1,PPM1G,FNDC4	CSH1|CSH2	0.9931915	0.002550056854724869	27	157	true	1	1	0	false
VTN	COLEC11	0.9931858	0.002556062690140748	2	174	true	1	2	1	true
TNFAIP1	SIRT1	0.99318254	0.00256205621659622	36	108	true	0	1	1	false
ARL5A	MYSM1	0.99310964	0.0025681352949438185	56	128	true	2	2	0	false
TXNRD3NB	IQCF3	0.993109	0.0025741982187937884	82	119	true	2	1	-1	false
LPIN1	OPTC	0.9930978	0.0025802598459383486	96	167	true	1	1	0	false
ALDOC	C5orf46	0.9930906	0.0025863145874124305	74	98	true	0	1	1	true
CRTC3	SATB1	0.993077	0.0025923714106144136	100	145	true	2	1	-1	false
RAB24	SERPINA10	0.9930467	0.0025984535983262225	45	175	true	0	1	1	false
ARL5A	DIPK1C	0.99300104	0.002604582437325753	56	121	true	2	1	-1	false
UTP6	C3orf18	0.99297494	0.0026107305285117954	6	92	true	1	1	0	false
C2	C4A|C4B	0.9929735	0.0026168635416665698	10	22	true	2	2	0	true
SNX17,TRIM54,NRBP1,PPM1G,FNDC4	MATN3	0.99292207	0.0026230508737863367	27	91	true	1	1	0	false
MCCD1	SDF2	0.9929217	0.002629221578947294	21	4	true	2	1	-1	false
VTN	NUDT21	0.9929178	0.0026353806085752662	2	95	true	1	2	1	false
CRTC3	HPGD	0.9929147	0.0026415269060772184	100	142	true	2	1	-1	false
IL7R	EMID1	0.99290246	0.0026476731310344226	60	59	true	0	1	1	false
C5orf46	DIPK1C	0.99286515	0.002653853815426821	98	121	true	1	1	0	false
TXNRD3NB	OPTC	0.99284387	0.002660046767537616	82	167	true	2	1	-1	false
PFKFB4	UTP6	0.99283904	0.0026662293406592985	64	6	false	1	1	0	false
PF4	PTK2B	0.99279	0.0026724622222221717	16	148	true	1	1	0	false
HPCAL1	TNXB	0.9927352	0.002678753095890385	101	34	true	2	2	0	true
SNX17,TRIM54,NRBP1,PPM1G,FNDC4	CPA2	0.9927134	0.0026850565800272674	27	97	true	1	1	0	false
CSN2,SULT1E1	DPP6	0.99262923	0.0026914578278687262	99	131	true	1	1	0	false
SHISA2	S100A9	0.99262565	0.002697846493860734	80	105	true	1	1	0	false
LPIN1	GJD2	0.9926091	0.0027042402997274895	96	89	true	1	2	1	false
CRTC3	BTG2	0.9926056	0.0027106214693876085	100	94	true	2	1	-1	false
PFKFB4	TAC4	0.99257827	0.002717022432065175	64	75	true	1	1	0	false
C1QC	C3orf18	0.9925652	0.0027234237584802257	66	92	true	0	1	1	false
NCR3	C4A|C4B	0.9925399	0.0027298420189700856	29	22	true	2	2	0	true
MST1R	ICA1	0.9925371	0.0027362466982407962	72	103	true	2	1	-1	false
SLC41A2	IER3	0.992502	0.0027426814999998994	76	5	true	1	1	0	false
C5orf46	CSH1|CSH2	0.992495	0.002749108380566745	98	157	true	1	1	0	false
TXNRD3NB	TRIB2	0.99248856	0.0027555266172506476	82	134	true	2	1	-1	false
LPIN1	RABL3	0.9924865	0.002761930349932662	96	111	true	1	2	1	false
LMAN2	IER3	0.99247986	0.002768325793010673	30	5	true	1	1	0	false
UTP6	BRF1	0.9924756	0.0027747097852347524	6	133	true	1	1	0	false
TXNRD3NB	PTK2B	0.9924306	0.0027811369839141342	82	148	true	2	1	-1	false
C1QC	BRF1	0.99243045	0.0027875471753681103	66	133	true	0	1	1	false
C5orf46	SNX17,TRIM54,NRBP1,PPM1G,FNDC4	0.99242383	0.0027939490775400477	98	27	true	1	1	0	false
CRTC3	BRF1	0.99238265	0.002800388865153547	100	133	true	2	1	-1	false
MRRF	ECE1	0.9923362	0.0028068734133331885	102	158	true	1	1	0	false
LPIN1	CASQ1	0.9922974	0.0028133923568574026	96	112	true	1	1	0	false
SLC41A2	CSF3	0.992295	0.0028198971542552353	76	173	true	1	1	0	false
C4A|C4B	VARS1,HSPA1L	0.9922636	0.0028264263745018114	22	12	false	2	1	-1	false
LPIN1	ECE1	0.99224204	0.002832966870026432	96	158	true	1	1	0	false
PFKFB4	SIRT1	0.9922012	0.0028395441324501336	64	108	true	1	1	0	false
C11orf49,LRP4	EMID1	0.9921958	0.002846111137565943	9	59	true	1	1	0	false
BTG2	MRPL52	0.99219203	0.0028526657727871996	94	79	true	1	1	0	true
LPIN1	RELB	0.99218655	0.0028592103430077342	96	38	true	1	2	1	false
CRTC3	NSMCE2	0.9921766	0.002865750777338527	100	130	true	2	1	-1	false
PFKFB4	IQCF3	0.99217504	0.002872276052631406	64	119	true	1	1	0	false
MATN3	LMAN2	0.9921621	0.002878801182654267	91	30	false	1	1	0	false
C11orf49,LRP4	THRB	0.9921618	0.0028853095800523976	9	140	true	1	1	0	false
SLC41A2	MYB	0.992156	0.0028918085190038356	76	120	true	1	1	0	false
MRRF	CSF3	0.99215525	0.0028982914267015047	102	173	true	1	1	0	false
CRTC3	MATN3	0.99214965	0.002904764705882301	100	91	true	2	1	-1	false
MRRF	GABARAP	0.99214077	0.002911232676240161	102	77	true	1	1	0	false
IL7R	BRF1	0.9921289	0.002917699256844819	60	133	true	0	1	1	false
CRTC3	HSPA1A	0.9921161	0.0029241656640625058	100	40	true	2	1	-1	false
CCNB1IP1	DIPK1C	0.9921148	0.002930616944083142	93	121	true	2	1	-1	false
COL28A1	MRPL52	0.99210167	0.0029370685194803903	86	79	true	2	1	-1	false
OTOR	HPGD	0.99208295	0.0029435276394292886	83	142	true	1	1	0	false
CRTC3	PTK2B	0.9920498	0.002950012966321136	100	148	true	2	1	-1	false
SNX17,TRIM54,NRBP1,PPM1G,FNDC4	C3orf18	0.99204147	0.0029564922897800106	27	92	true	1	1	0	false
SNX17,TRIM54,NRBP1,PPM1G,FNDC4	GABARAP	0.992018	0.00296298519379834	27	77	true	1	1	0	false
C5orf46	ARFGAP1	0.9920177	0.00296946172903223	98	129	true	1	1	0	false
VTN	RFC4	0.992	0.0029759443814432185	2	159	true	1	2	1	false
LPIN1	SNX17,TRIM54,NRBP1,PPM1G,FNDC4	0.9919964	0.0029824149806949585	96	27	true	1	1	0	false
BRD2	DES	0.99195886	0.0029889171979433637	24	135	true	1	2	1	false
UTP6	CPA2	0.9919519	0.0029954116559690602	6	97	true	1	1	0	false
COL28A1	MESD	0.99194735	0.003001895294871715	86	136	true	2	1	-1	false
LPIN1	HPGD	0.9919429	0.0030083680281689507	96	142	true	1	1	0	false
IFT20	BICD1	0.9919349	0.003014834437340075	25	132	true	1	2	1	false
CFHR1	CFH	0.9919196	0.003021303869731762	37	26	false	1	0	-1	false
CRTC3	CPA2	0.9919113	0.00302776738520405	100	97	true	2	1	-1	false
C5orf46	IER3	0.9918949	0.003034235324840706	98	5	true	1	1	0	false
CRTC3	SNX17,TRIM54,NRBP1,PPM1G,FNDC4	0.9918924	0.0030406899872772453	100	27	true	2	1	-1	false
ICA1	BICD1	0.99187267	0.003047153316391271	103	132	true	1	2	1	false
C1QC	PFKFB4	0.99185145	0.0030536271700506434	66	64	true	0	1	1	false
SHISA2	C3orf18	0.99183553	0.003060104790874374	80	92	true	1	1	0	false
IL7R	ZWINT	0.9918277	0.003066575924050463	60	138	true	0	1	1	false
SLC41A2	SATB1	0.991818	0.003073042958280592	76	145	true	1	1	0	false
SNX17,TRIM54,NRBP1,PPM1G,FNDC4	CSF3	0.9918083	0.003079505909090785	27	173	true	1	1	0	false
CRTC3	AIPL1	0.991766	0.0030860059016392105	100	117	true	2	1	-1	false
SDF2	PPARA	0.99176353	0.003092492632241761	4	137	true	1	1	0	true
DDX39B	MICB	0.99174863	0.003098981786163413	61	8	true	2	2	0	false
COL28A1	ARFGAP1	0.99172676	0.0031054821105526154	86	129	true	2	1	-1	false
LPIN1	CSH1|CSH2	0.99171937	0.003111975395232003	96	157	true	1	1	0	false
CRTC3	RAB6A	0.99170727	0.003118467568922201	100	104	true	2	2	0	false
SLC41A2	BLOC1S3	0.9917004	0.0031249520901125427	76	90	true	1	2	1	false
LPIN1	MRRF	0.99168146	0.0031314440749998784	96	102	true	1	1	0	false
TXNRD3NB	HERC4	0.99165434	0.003137953707865071	82	88	true	2	1	-1	false
RAB24	SDF2	0.9916347	0.0031444715960098346	45	4	true	0	1	1	false
RAB6A	AIPL1	0.99162793	0.0031509816811954305	104	117	true	2	1	-1	false
CPA2	MATN3	0.9916265	0.0031574773507461185	97	91	true	1	1	0	true
CCNB1IP1	NMRAL1	0.99160224	0.0031639870186334074	93	151	true	2	1	-1	false
S100A9	SATB1	0.9915728	0.0031705170595531795	105	145	true	1	1	0	false
LPIN1	LMAN2	0.9915525	0.0031770560718710206	96	30	false	1	1	0	false
SLC41A2	CSH1|CSH2	0.99154955	0.003183582549504904	76	157	true	1	1	0	false
MRRF	HPGD	0.9915395	0.003190105315203806	102	142	true	1	1	0	false
CXCL5	CXCL1	0.9915154	0.0031966417283949555	106	71	false	2	1	-1	false
COL28A1	IQCF3	0.99150425	0.0032031757706534325	86	119	true	2	1	-1	false
CFHR1	BRF1	0.9915028	0.0032096955049260023	37	133	true	1	1	0	false
CPA2	DFFA	0.9914834	0.0032162230627305055	97	160	true	1	1	0	true
IL7R	PFKFB4	0.9914389	0.0032227892506142553	60	64	true	0	1	1	false
BCHE	THPO	0.99140686	0.0032293786380368505	55	28	true	2	2	0	false
LMAN2	PSMB5	0.99139416	0.003235967438725451	30	78	true	1	1	0	false
VTN	CSF3	0.9913767	0.0032425614810280834	2	173	true	1	1	0	false
LPIN1	PSMB5	0.9913639	0.0032491550488996657	96	78	true	1	1	0	true
BCHE	SNX17,TRIM54,NRBP1,PPM1G,FNDC4	0.99136096	0.0032557361050060685	55	27	true	2	1	-1	false
C5orf46	PTK2B	0.9913426	0.0032623234999998862	98	148	true	1	1	0	false
ARL5A	THRB	0.9913212	0.003268920913519935	56	140	true	2	1	-1	false
C14orf93,CEBPE	HK1	0.99132043	0.0032755032116786875	107	147	true	1	1	0	false
PSMB5	FABP3	0.9912917	0.0032821044228432683	78	124	true	1	1	0	false
C3orf18	C14orf93,CEBPE	0.9912892	0.0032886926456309196	92	107	true	1	1	0	false
MRPL52	FABP3	0.9912833	0.0032952720484847875	79	124	true	1	1	0	false
EMID1	PTPN11	0.99128187	0.0033018372518159866	59	110	true	1	1	0	false
C14orf93,CEBPE	IER3	0.9912749	0.00330839500604585	107	5	false	1	1	0	false
C14orf93,CEBPE	ECE1	0.991274	0.0033149380072463597	107	158	true	1	1	0	false
BTG2	HERC4	0.9912411	0.003321504909529538	94	88	true	1	1	0	false
PSMB5	ECE1	0.9911938	0.003328112975903519	78	158	true	1	1	0	false
MRPL52	ECE1	0.9911938	0.003334705138387406	79	158	true	1	1	0	false
ALDOC	SIRT1	0.9911843	0.003341292872596102	74	108	true	0	1	1	false
LMAN2	DNAI1	0.99118215	0.0033478673709482765	30	163	true	1	1	0	false
SNX17,TRIM54,NRBP1,PPM1G,FNDC4	S100A9	0.9911743	0.0033544355155874506	27	105	true	1	1	0	false
C3orf18	EMID1	0.9911737	0.003360988646706531	92	59	false	1	1	0	false
C1QC	DIPK1C	0.99117327	0.003367526614832528	66	121	true	0	1	1	false
PSMB5	SHISA2	0.9911696	0.0033740533452806254	78	80	true	1	1	0	false
MRPL52	SHISA2	0.9911696	0.0033805644988065264	79	80	true	1	1	0	false
RAB24	BRF1	0.99113387	0.00338710271752074	45	133	true	0	1	1	false
SNX17,TRIM54,NRBP1,PPM1G,FNDC4	OPTC	0.9911314	0.003393628309523722	27	167	true	1	1	0	false
SIRT1	NSMCE2	0.9911105	0.0034001632342448573	108	130	true	1	1	0	false
HLA-DQA2	F5	0.99107605	0.0034067235510688576	39	176	true	2	3	1	true
PCDH8	DDX39B	0.9910217	0.0034133327758006926	109	61	true	1	2	1	true
C5orf46	HPCAL1	0.9910199	0.0034199284715639156	98	101	true	1	2	1	true
MICB	C2	0.99099874	0.003426533597633119	8	10	false	2	2	0	false
RAB24	PTPN11	0.9909978	0.003433124219858086	45	110	true	0	1	1	false
EMID1	HK1	0.9909923	0.0034397057733174252	59	147	true	1	1	0	false
LPIN1	MESD	0.9909922	0.0034462719221697302	96	136	true	1	1	0	false
C14orf93,CEBPE	MESD	0.9909656	0.0034528539340400455	107	136	true	1	1	0	false
TXNRD3NB	SIRT1	0.9909652	0.0034594209294117606	82	108	true	2	1	-1	false
LMAN2	MPIG6B	0.99095154	0.0034659885428905968	30	58	true	1	1	0	false
HOMER3	BTG2	0.9909413	0.0034725527582158966	68	94	true	1	1	0	true
CPA2	C11orf49,LRP4	0.9909361	0.0034791076787807906	97	9	false	1	1	0	false
NR2C2AP	BTG2	0.9909326	0.0034856513466040573	69	94	true	2	1	-1	true
ICA1	PFKFB4	0.9909312	0.003492181345029155	103	64	false	1	1	0	false
C3orf18	MRRF	0.9909232	0.0034987054322429545	92	102	true	1	1	0	true
TXNRD3NB	NCR3	0.9909109	0.003505228646440983	82	29	true	2	2	0	false
CFHR4	RELB	0.9908582	0.003511798076923034	7	38	true	1	2	1	false
PTPN11	HSPA1A	0.9908465	0.0035183658323630906	110	40	true	1	1	0	false
ICA1	SNX17,TRIM54,NRBP1,PPM1G,FNDC4	0.99082	0.0035249491279069067	103	27	false	1	1	0	false
PFKFB4	GAL3ST1	0.9908151	0.0035315228222996264	64	146	true	1	1	0	false
C3orf18	TOM1L2	0.9908141	0.003538082424593969	92	11	false	1	1	0	false
ICA1	SIRT1	0.9908106	0.0035446308806488247	103	108	true	1	1	0	true
MYBPC3	DNAI1	0.99080575	0.0035511697916665863	42	163	true	0	1	1	false
MRRF	PSMB5	0.9907465	0.0035577620809247312	102	78	false	1	1	0	false
CRTC3	C14orf93,CEBPE	0.99073064	0.0035643574595842775	100	107	true	2	1	-1	false
TXNRD3NB	RABL3	0.99072635	0.0035709425720875654	82	111	true	2	2	0	false
MRRF	UTP6	0.99072284	0.003577516555299476	102	6	false	1	1	0	false
CFH	VARS1,HSPA1L	0.99070626	0.0035840944879170777	26	12	true	0	1	1	false
CPA2	CYTH4	0.99068713	0.0035906792873562354	97	139	true	1	1	0	false
SHISA2	VARS1,HSPA1L	0.9906762	0.003597261515499328	80	12	false	1	1	0	false
EMID1	BAG6	0.9906729	0.003603832431192555	59	44	true	1	2	1	false
C14orf93,CEBPE	NSMCE2	0.99067014	0.0036103914547536142	107	130	true	1	1	0	false
COL28A1	C3orf18	0.9906556	0.003616952105263138	86	92	true	2	1	-1	false
NR2C2AP	HSPA1A	0.9906309	0.0036235259885712967	69	40	true	2	1	-1	false
HOMER3	HSPA1A	0.9906214	0.003630095707762404	68	40	true	1	1	0	false
TXNRD3NB	AIPL1	0.9906065	0.00363666743443547	82	117	true	2	1	-1	false
EMID1	C14orf93,CEBPE	0.9906041	0.0036432269248291016	59	107	true	1	1	0	false
NUDT21	SATB1	0.9905902	0.003649787303754204	95	145	true	2	1	-1	false
C1QC	TAC4	0.99057126	0.0036563542954544115	66	75	true	0	1	1	false
NUDT21	C14orf93,CEBPE	0.990566	0.0036629123496026983	95	107	true	2	1	-1	false
ICA1	PTK2B	0.99052984	0.003669496530612215	103	148	true	1	1	0	false
C14orf93,CEBPE	S100A9	0.9905197	0.00367607728199304	107	105	true	1	1	0	false
IL7R	PPARA	0.9904903	0.003682676402714913	60	137	true	0	1	1	false
PSMB5	MST1R	0.9904778	0.0036892747344632326	78	72	true	1	2	1	false
MRPL52	MST1R	0.9904744	0.0036958620090292715	79	72	true	1	2	1	false
MRRF	CPA2	0.9904698	0.0037024396166853712	102	97	true	1	1	0	true
NUDT21	OTUB2	0.99046934	0.0037090029279279735	95	155	true	2	1	-1	false
TNFAIP1	TRIB2	0.9904651	0.0037155562429695976	36	134	true	0	1	1	false
TXNRD3NB	DPP6	0.9904643	0.003722095730336994	82	131	true	2	1	-1	false
EMID1	BTG2	0.9904396	0.0037286482603814397	59	94	false	1	1	0	false
SLC41A2	NSMCE2	0.9904312	0.003735195515695011	76	130	true	1	1	0	false
RABL3	JUN	0.9903815	0.0037417837625979278	111	127	true	2	1	-1	false
RABL3	SNX17,TRIM54,NRBP1,PPM1G,FNDC4	0.99038076	0.0037483580984338793	111	27	true	2	1	-1	false
C11orf49,LRP4	TRAF4	0.99035937	0.003754941642458043	9	23	true	1	2	1	true
CASQ1	EMID1	0.99035865	0.003761511294642861	112	59	false	1	1	0	false
RABL3	PSMB5	0.9903513	0.003768074492753515	111	78	false	2	1	-1	false
RABL3	SIRT1	0.99033636	0.0037746397104676532	111	108	true	2	1	-1	false
RAB24	FABP3	0.99028593	0.003781246418242512	45	124	true	0	1	1	false
OMG	HERC4	0.9902679	0.003787858477777739	54	88	true	2	1	-1	false
ICA1	CASQ1	0.9902645	0.0037944596337402547	103	112	true	1	1	0	false
CRTC3	HSPA1B	0.9902598	0.0038010513636363985	100	13	true	2	1	-1	false
TXNRD3NB	KEAP1	0.9902574	0.0038076311517164507	82	152	true	2	1	-1	false
BTG2	SNX17,TRIM54,NRBP1,PPM1G,FNDC4	0.990226	0.00381423111725665	94	27	true	1	1	0	false
MATN3	SNX17,TRIM54,NRBP1,PPM1G,FNDC4	0.99020827	0.003820836088397783	91	27	false	1	1	0	false
CSN2,SULT1E1	ICA1	0.9902062	0.003827428763796825	99	103	true	1	1	0	false
C5orf46	DPP6	0.99019843	0.003834015468577756	98	131	true	1	1	0	false
CPA2	FCHSD1,PCDHGC5	0.9901718	0.0038406169933919987	97	115	true	1	1	0	false
PFKFB4	VTN	0.9901614	0.0038472154345434717	64	2	false	1	1	0	false
CPA2	HERC4	0.9901527	0.003853808934065839	97	88	true	1	1	0	true
LRIG3	DNAI1	0.9901002	0.0038604455872667254	113	163	true	2	1	-1	true
SLC41A2	PTK2B	0.99009776	0.0038670703618420843	76	148	true	1	1	0	false
SHISA2	HERC4	0.9900882	0.0038736910952902326	80	88	true	1	1	0	false
CPA2	MRRF	0.99008274	0.0038803033150984767	97	102	false	1	1	0	false
PSMB5	NSMCE2	0.99007136	0.0038869135191256232	78	130	true	1	1	0	false
MRPL52	NSMCE2	0.9900713	0.003893509355895164	79	130	true	1	1	0	false
SHISA2	PFKFB4	0.99005234	0.0039001114830969907	80	64	false	1	1	0	false
CSN2,SULT1E1	SNX17,TRIM54,NRBP1,PPM1G,FNDC4	0.989972	0.003906786742919444	99	27	true	1	1	0	false
EMID1	HSPA1A	0.98994976	0.003913471675734415	59	40	true	1	1	0	false
MYBPC3	VTN	0.9899325	0.0039201608369564545	42	2	true	0	1	1	false
CPA2	CSH1|CSH2	0.98993057	0.003926837567861052	97	157	true	1	1	0	false
DCUN1D2	RABL3	0.9899147	0.003933517028199551	114	111	true	2	2	0	true
LGALS9	SDF2	0.9899117	0.0039401852654388225	49	4	true	0	1	1	true
MRRF	HERC4	0.9899077	0.003946843398268451	102	88	true	1	1	0	false
C3orf18	HK1	0.98990375	0.003953491405405352	92	147	true	1	1	0	false
NR2C2AP	C14orf93,CEBPE	0.98988795	0.003960142116630649	69	107	true	2	1	-1	false
CSN2,SULT1E1	RABL3	0.9898636	0.003966804746494135	99	111	true	1	2	1	true
EMID1	FCHSD1,PCDHGC5	0.9898628	0.003973453879310251	59	115	true	1	1	0	false
RAB24	ARFGAP1	0.98984313	0.003980109870828863	45	129	true	0	1	1	false
CSN2,SULT1E1	OPTC	0.9898358	0.0039867594301075115	99	167	true	1	1	0	false
ICA1	SLC41A2	0.98979884	0.003993434403866791	103	76	false	1	1	0	false
MRRF	CSH1|CSH2	0.9897682	0.004000127929184472	102	157	true	1	1	0	false
C1QC	SLC41A2	0.9897652	0.004006810321543375	66	76	true	0	1	1	true
CXCL1	C14orf93,CEBPE	0.9897494	0.004013495321199101	71	107	true	1	1	0	true
FCHSD1,PCDHGC5	SNX17,TRIM54,NRBP1,PPM1G,FNDC4	0.9897245	0.004020192652406385	115	27	false	1	1	0	false
HOMER3	C14orf93,CEBPE	0.9896937	0.004026908579059851	68	107	true	1	1	0	false
RAB6A	CYTH4	0.9896833	0.004033621270010612	104	139	true	2	1	-1	false
FCHSD1,PCDHGC5	TAC4	0.9896773	0.004040326044775999	115	75	true	1	1	0	false
CRTC3	KEAP1	0.98966926	0.0040470251011714975	100	152	true	2	1	-1	false
SSR1	ARFGAP1	0.98963094	0.00405375067021263	116	129	true	2	1	-1	false
MYBPC3	TAC4	0.98963064	0.0040604622635493914	42	75	true	0	1	1	false
SNX17,TRIM54,NRBP1,PPM1G,FNDC4	HOMER3	0.9896071	0.004067184596602935	27	68	false	1	1	0	false
FCHSD1,PCDHGC5	CSN2,SULT1E1	0.9895991	0.004073901155885351	115	99	false	1	1	0	false
MRRF	THRB	0.9895752	0.004080628802966002	102	140	true	1	1	0	false
RAB24	C14orf93,CEBPE	0.9895631	0.004087355015872984	45	107	true	0	1	1	false
LPIN1	DPP6	0.98955274	0.004094077959830855	96	131	true	1	1	0	false
CSN2,SULT1E1	ZWINT	0.9895384	0.004100801847940816	99	138	true	1	1	0	false
C14orf93,CEBPE	CPD	0.9895186	0.004107532436708805	107	81	true	1	2	1	true
NR2C2AP	NRBF2	0.9895169	0.004114250632244354	69	177	true	2	2	0	true
SNX17,TRIM54,NRBP1,PPM1G,FNDC4	MYB	0.98950607	0.004120966084210531	27	120	true	1	1	0	false
C14orf93,CEBPE	IQCF3	0.98949766	0.004127676256572066	107	119	true	1	1	0	false
RABL3	LTA|LTB	0.9894879	0.004134382584033536	111	53	true	2	2	0	false
LPIN1	KLK14	0.9894872	0.004141075571878261	96	154	true	1	1	0	false
UTP6	NSMCE2	0.9894725	0.004147769937106971	6	130	true	1	1	0	false
SHISA2	BTG2	0.98945713	0.004154466376963373	80	94	false	1	1	0	false
LPIN1	HERC4	0.989453	0.004161153127615003	96	88	true	1	1	0	false
C14orf93,CEBPE	SPAST	0.98943084	0.004167849059561135	107	144	true	1	1	0	false
HOMER3	NRBF2	0.9894191	0.00417454326722333	68	177	true	1	2	1	true
ANXA11	NMRAL1	0.98940957	0.00418123345151189	87	151	true	0	1	1	false
PFKFB4	JUN	0.98939633	0.004187923489583301	64	127	true	1	1	0	false
RAB24	SATB1	0.9893593	0.004194638137356987	45	145	true	0	1	1	false
NUDT21	HSPA1A	0.989346	0.00420135265072763	95	40	true	2	1	-1	false
NUDT21	HSPA1B	0.9893402	0.004208059241952222	95	13	true	2	1	-1	false
IL7R	APOC2	0.9893213	0.004214771524896244	60	169	true	0	1	1	false
OTOR	SNX17,TRIM54,NRBP1,PPM1G,FNDC4	0.98929906	0.004221492943005223	83	27	true	1	1	0	false
AIPL1	NMRAL1	0.9892805	0.004228219658385046	117	151	true	1	1	0	true
CSN2,SULT1E1	PHB2	0.9892407	0.004234973619441584	99	18	true	1	2	1	false
SNX17,TRIM54,NRBP1,PPM1G,FNDC4	LMAN2	0.98922426	0.0042417306095040574	27	30	false	1	1	0	false
NUDT21	PTPN11	0.98921764	0.004248480485036121	95	110	true	2	1	-1	false
DCUN1D2	DNAI1	0.9892086	0.004255225762886616	114	163	true	2	1	-1	false
COL28A1	S100A9	0.98920316	0.004261962749742554	86	105	true	2	1	-1	false
OTOR	PFKFB4	0.9891863	0.004268703220164594	83	64	true	1	1	0	true
SNX17,TRIM54,NRBP1,PPM1G,FNDC4	CD163	0.9891769	0.004275439496402855	27	166	true	1	2	1	true
CCNB1IP1	SNX17,TRIM54,NRBP1,PPM1G,FNDC4	0.98916864	0.0042821704209445866	93	27	true	2	1	-1	true
VARS1,HSPA1L	BRF1	0.98914057	0.004288916328205161	12	133	true	1	1	0	false
PSMB5	PTK2B	0.9891331	0.004295656065573805	78	148	true	1	1	0	false
C1QC	NSMCE2	0.9891289	0.004302386305015338	66	130	true	0	1	1	false
LPIN1	GAL3ST1	0.9891269	0.004309104826175858	96	146	true	1	1	0	false
NR2C2AP	BAG6	0.98910993	0.004315826956077684	69	44	true	2	2	0	false
LPIN1	ARFGAP1	0.98909765	0.004322547897959161	96	129	true	1	1	0	false
EMID1	ECE1	0.98909205	0.004329260846075433	59	158	true	1	1	0	false
KLK6	HOMER3	0.98909026	0.0043359619450101805	118	68	false	1	1	0	false
EMID1	MYB	0.9890899	0.004342649776195362	59	120	true	1	1	0	false
CSN2,SULT1E1	BICD1	0.9890638	0.004349350538617847	99	132	true	1	2	1	false
SIRT1	FGB	0.9890308	0.0043560711979695466	108	126	true	1	1	0	true
IQCF3	MST1	0.98902905	0.0043627800000000105	119	178	true	1	2	1	true
HOMER3	BAG6	0.9890244	0.004369479918946317	68	44	true	1	2	1	false
C3orf18	TAC4	0.9890128	0.0043761780161943875	92	75	true	1	1	0	false
BTG2	SHISA2	0.9889763	0.0043828994742164396	94	80	true	1	1	0	false
CPA2	DIPK1C	0.98894686	0.004389637090909115	97	121	true	1	1	0	false
SHISA2	CPA2	0.988935	0.004396373077699356	80	97	true	1	1	0	false
LPIN1	VTN	0.9889228	0.004403107782258164	96	2	false	1	1	0	false
SHISA2	SNX17,TRIM54,NRBP1,PPM1G,FNDC4	0.9888735	0.004409878569989867	80	27	true	1	1	0	false
EMID1	MRPL52	0.98887116	0.0044166380885311	59	79	false	1	1	0	false
PSMB5	TOM1L2	0.98885584	0.004423399417085472	78	11	true	1	1	0	false
SSR1	CSH1|CSH2	0.9888303	0.004430172811245026	116	157	true	2	1	-1	false
MRPL52	TOM1L2	0.9888205	0.0044369424473420516	79	11	true	1	1	0	false
AIPL1	EMID1	0.9888181	0.004443700921843763	117	59	false	1	1	0	false
LMAN2	PHB2	0.98878676	0.004450477237237238	30	18	true	1	2	1	false
SLC41A2	LRIG3	0.98877925	0.004457247509999984	76	113	true	1	2	1	false
CASQ1	CXCL1	0.98877424	0.00446400926073931	112	71	true	1	1	0	true
ANXA11	LY6G6D	0.9887715	0.0044707602495009935	87	20	true	0	1	1	false
MYB	HK1	0.98875606	0.004477513170488501	120	147	true	1	1	0	false
LPIN1	CSN2,SULT1E1	0.9887268	0.004484281782868527	96	99	true	1	1	0	false
TXNRD3NB	VTN	0.9887111	0.004491052547263674	82	2	false	2	1	-1	false
LPIN1	BICD1	0.9886105	0.00449790985089471	96	132	true	1	2	1	false
MRPL52	PTK2B	0.98859435	0.004504769572989176	79	148	true	1	1	0	false
MRRF	HK1	0.98857844	0.0045116314682539516	102	147	true	1	1	0	false
ARL5A	IER3	0.98857033	0.004518487799801907	56	5	true	2	1	-1	false
SSR1	BRD2	0.9884892	0.0045254108811881855	116	24	true	2	1	-1	true
UTP6	SHISA2	0.988441	0.00453236794263101	6	80	true	1	1	0	false
MRRF	JUN	0.9884097	0.00453934218379437	102	127	true	1	1	0	false
MST1R	GAL3ST1	0.98836356	0.004546348203356421	72	146	true	2	1	-1	true
HERC4	AIPL1	0.9883633	0.0045533406607496385	88	117	true	1	1	0	true
LMAN2	RELB	0.98835725	0.0045603253004926625	30	38	true	1	2	1	false
HERC4	FGB	0.9883382	0.0045673149409448666	88	126	true	1	1	0	false
LMAN2	GJD2	0.9882887	0.00457433950835795	30	89	true	1	2	1	false
EMID1	METTL1	0.98824054	0.004581397583497071	59	141	true	1	1	0	true
HERC4	IL7R	0.98823476	0.004588447477919533	88	60	false	1	0	-1	false
C3orf18	MATN3	0.98821807	0.004595499911764778	92	91	true	1	1	0	false
IL7R	NMRAL1	0.9882111	0.0046025453574926045	60	151	true	0	1	1	false
DIPK1C	ECE1	0.9882063	0.004609581712328725	121	158	true	1	1	0	false
C1QC	TOM1L2	0.9881906	0.004616619657869081	66	11	true	0	1	1	false
VTN	SERPINA6	0.98818547	0.00462364886718758	2	179	true	1	2	1	true
EMID1	KLK14	0.9881793	0.004630670380487811	59	154	true	1	1	0	false
PTPN11	SERPING1	0.98816186	0.004637695204678383	110	33	true	1	2	1	true
BRD2	MICB	0.9880959	0.004644770574488866	24	8	true	1	2	1	false
HERC4	VARS1,HSPA1L	0.98809445	0.00465183358949417	88	12	false	1	1	0	false
TNXB	MST1R	0.9880744	0.004658902361516004	34	72	true	2	2	0	false
SSR1	FCHSD1,PCDHGC5	0.9880692	0.004665962456310679	116	115	true	2	1	-1	false
C1QC	ICA1	0.9880399	0.0046730372744908655	66	103	true	0	1	1	false
C11orf49,LRP4	IER3	0.9880121	0.00468012531976747	9	5	true	1	1	0	false
IQCF3	ECE1	0.9880121	0.004687199641820072	119	158	true	1	1	0	true
CFHR2,CFHR5	KLK6	0.9880076	0.004694264632495115	14	118	true	1	1	0	false
MRRF	AIPL1	0.98798996	0.004701333014492937	102	117	true	1	1	0	false
AIPL1	C5orf46	0.987968	0.004708408947876497	117	98	false	1	1	0	false
C3orf18	OPTC	0.9879677	0.004715471523625947	92	167	true	1	1	0	false
SHISA2	KLK14	0.9879645	0.0047225235741811256	80	154	true	1	1	0	false
S100Z	TWF2	0.98796135	0.004729565081809439	122	48	true	2	3	1	true
AIPL1	DIPK1C	0.9879518	0.004736602230769216	117	121	true	1	1	0	false
CRTC3	LMAN2	0.9879398	0.004743637387127686	100	30	true	2	1	-1	false
CCNB1IP1	PTK2B	0.9879141	0.004750683704414671	93	148	true	2	1	-1	false
AIPL1	UTP6	0.98791164	0.004757718868648175	117	6	false	1	1	0	false
LMAN2	SIRT1	0.9878964	0.0047647551532568055	30	108	true	1	1	0	false
AIPL1	ICA1	0.9878782	0.004771795387559896	117	103	true	1	1	0	true
AIPL1	BRF1	0.987874	0.004778826175908302	117	133	true	1	1	0	false
AIPL1	HERC4	0.9878611	0.004785855854823273	117	88	false	1	1	0	false
NUDT21	GABARAP	0.9877904	0.0047929395801527	95	77	true	2	1	-1	false
RABL3	CPA2	0.98778677	0.004800013260247926	111	97	true	2	1	-1	false
MRRF	PTK2B	0.98775417	0.004807104514285787	102	148	true	1	1	0	false
ALDOC	RIC3	0.98772883	0.0048142063843958915	74	70	true	0	1	1	false
TXNRD3NB	BICD1	0.98772556	0.004821297861216656	82	132	true	2	2	0	false
LPIN1	FGB	0.9876885	0.004828411063627747	96	126	true	1	1	0	false
APOE	SERPING1	0.9876839	0.004835515132827317	41	33	true	1	2	1	false
IL7R	C5orf46	0.9876756	0.004842613601895862	60	98	true	0	1	1	false
C1QC	IQCF3	0.98765993	0.004849713465909122	66	119	true	0	1	1	false
RABL3	SHISA2	0.98764306	0.0048568158561967945	111	80	true	2	1	-1	true
NUDT21	PPBP	0.9876402	0.004863907523629529	95	19	true	2	1	-1	true
MYBPC3	CSN2,SULT1E1	0.9876387	0.004870987214353306	42	99	true	0	1	1	false
SSR1	MICB	0.9876267	0.004878064867924414	116	8	true	2	2	0	false
VTN	HSPA1B	0.9876065	0.004885148218661706	2	13	true	1	1	0	false
CASQ1	MESD	0.98758537	0.0048922381261770065	112	136	true	1	1	0	false
CASQ1	PSMB5	0.9875653	0.004899333574788445	112	78	false	1	1	0	false
RAB24	FGB	0.9875553	0.0049064250845863855	45	126	true	0	1	1	false
LPIN1	PTK2B	0.98754615	0.004913511868544718	96	148	true	1	1	0	false
COL28A1	DNAI1	0.98754084	0.004920590337711084	86	163	true	2	1	-1	false
UTP6	JUN	0.987537	0.004927659137769491	6	127	true	1	1	0	false
SLC41A2	NR2C2AP	0.9874859	0.004934762546816462	76	69	true	1	2	1	false
FCHSD1,PCDHGC5	EMID1	0.9874838	0.004941854630495901	115	59	false	1	1	0	false
C1QC	VTN	0.98747253	0.004948943990654153	66	2	true	0	1	1	false
CPA2	HPGD	0.9874714	0.004956021167133562	97	142	true	1	1	0	false
UBA7	MST1	0.98746926	0.004963087136194089	123	178	true	2	2	0	true
IQCF3	C3orf18	0.9874251	0.004970181090400705	119	92	false	1	1	0	false
SHISA2	IER3	0.9874227	0.00497726406890131	80	5	true	1	1	0	true
C11orf49,LRP4	NCR3	0.9874202	0.004984336195348882	9	29	true	1	2	1	false
CFHR4	C3orf18	0.98736715	0.004991444479553797	7	92	true	1	1	0	false
CASQ1	GABARAP	0.987366	0.004998540631383497	112	77	true	1	1	0	true
NUDT21	MRRF	0.98735976	0.005005629406307888	95	102	true	2	1	-1	false
CASQ1	LMAN2	0.9873551	0.005012709360519119	112	30	false	1	1	0	false
C5orf46	HSPA1A	0.98734695	0.005019783750000006	98	40	true	1	1	0	false
MRRF	DIPK1C	0.98733366	0.005026857345050817	102	121	true	1	1	0	false
FCHSD1,PCDHGC5	PSMB9	0.9872488	0.0050339962939002225	115	15	false	1	2	1	false
CCNB1IP1	VTN	0.98723775	0.005041132262234571	93	2	false	2	1	-1	false
LPIN1	SLC41A2	0.9872222	0.0050482694095942415	96	76	false	1	1	0	false
RAB6A	CSH1|CSH2	0.98721904	0.005055396313364047	104	157	true	2	1	-1	false
FCHSD1,PCDHGC5	MATN3	0.98720294	0.005062524917126998	115	91	false	1	1	0	false
C5orf46	SLC41A2	0.9871908	0.005069651573137213	98	76	false	1	1	0	false
GJD2	GAD1	0.98718554	0.00507676996323525	89	180	true	2	1	-1	true
SSR1	S100A9	0.98718387	0.005083876813590571	116	105	true	2	1	-1	false
C5orf46	GABARAP	0.9871748	0.005090978944954139	98	77	true	1	1	0	false
PFKFB4	CPD	0.98716456	0.005098077442713067	64	81	true	1	2	1	false
NUDT21	NSMCE2	0.9871401	0.005105185338827756	95	130	true	2	1	-1	false
C14orf93,CEBPE	SLC41A2	0.9871347	0.00511228516925899	107	76	false	1	1	0	false
NUDT21	ECE1	0.9871256	0.005119380338208357	95	158	true	2	1	-1	false
ARL5A	HSPA1A	0.98711014	0.005126476666666657	56	40	true	2	1	-1	false
SLC41A2	C14orf93,CEBPE	0.98710954	0.005133560593065578	76	107	true	1	1	0	false
DIPK1C	CFB	0.9871074	0.005140633555150265	121	35	false	1	1	0	false
LGALS9	PPARA	0.9870788	0.005147719681238616	49	137	true	0	1	1	false
SNX17,TRIM54,NRBP1,PPM1G,FNDC4	CCNYL1	0.9870773	0.005154794276615138	27	181	true	1	2	1	true
ANXA11	IFT20	0.98707557	0.005161857581818086	87	25	true	0	1	1	true
LMAN2	SPAST	0.98706365	0.005168918882833773	30	144	true	1	1	0	false
MYBPC3	HERC4	0.9870636	0.005175967413793003	42	88	true	0	1	1	false
FABP3	MRPL52	0.9870538	0.005183012048957436	124	79	false	1	1	0	false
IL7R	CSH1|CSH2	0.98703957	0.005190056811594124	60	157	true	0	1	1	false
AIPL1	VTN	0.98702806	0.005197099239819036	117	2	false	1	1	0	false
RAB24	MRPL52	0.9870034	0.005204151229656451	45	79	true	0	1	1	false
ICA1	CPA2	0.9869934	0.005211199512195064	103	97	false	1	1	0	false
PFKFB4	HPGD	0.9869767	0.005218250144404246	64	142	true	1	1	0	false
HERC4	PTK2B	0.9869753	0.00522528932371491	88	148	true	1	1	0	false
ANXA11	C14orf93,CEBPE	0.986975	0.005232316090090228	87	107	true	0	1	1	false
RAB6A	DFFA	0.98694694	0.005239355463546369	104	160	true	2	1	-1	false
EMID1	IQCF3	0.9869406	0.005246387877697822	59	119	true	1	1	0	false
SNX17,TRIM54,NRBP1,PPM1G,FNDC4	SATB1	0.9869396	0.005253408553459238	27	145	true	1	1	0	false
HERC4	PHB2	0.98693204	0.005260423411131088	88	18	true	1	2	1	false
CCNB1IP1	FGB	0.9869132	0.005267442582959747	93	126	true	2	1	-1	false
CASQ1	C14orf93,CEBPE	0.9869129	0.00527444944444444	112	107	true	1	1	0	false
ALDOC	NSMCE2	0.98690736	0.005281448719785198	74	130	true	0	1	1	false
RAB6A	CPA2	0.98689055	0.00528845050983906	104	97	true	2	1	-1	false
EMID1	THRB	0.98688227	0.005295447184986646	59	140	true	1	1	0	false
CXCL1	OTUB2	0.9868566	0.0053024542857142976	71	155	true	1	1	0	true
FCHSD1,PCDHGC5	MRRF	0.98682904	0.005309473470116011	115	102	false	1	1	0	false
FCHSD1,PCDHGC5	C3orf18	0.98681444	0.005316493155080204	115	92	false	1	1	0	false
CSN2,SULT1E1	RAB6A	0.9868067	0.005323507230632241	99	104	true	1	2	1	true
CSN2,SULT1E1	CSH1|CSH2	0.9868028	0.005330512295373624	99	157	true	1	1	0	false
PSMB5	IFT20	0.9867689	0.005337535039999897	78	25	false	1	1	0	false
FCHSD1,PCDHGC5	UTP6	0.9867386	0.0053445722202487556	115	6	false	1	1	0	false
RABL3	MESD	0.98669547	0.005351635181898851	111	136	true	2	1	-1	false
TXNRD3NB	PSMB9	0.9866619	0.005358715381205692	82	15	true	2	2	0	true
C4A|C4B	C3orf18	0.9866595	0.005365785163861769	22	92	true	2	1	-1	false
C3orf18	HERC4	0.98659253	0.005372901699115196	92	88	true	1	1	0	false
DIPK1C	TNFAIP1	0.98657334	0.00538002261715298	121	36	false	1	0	-1	false
COL28A1	SHISA2	0.9865558	0.005387146448763258	86	80	true	2	1	-1	false
HERC4	ICA1	0.9865487	0.005394263971756463	88	103	true	1	1	0	false
C14orf93,CEBPE	C3orf18	0.986547	0.005401370440917264	107	92	false	1	1	0	false
ARL5A	OPTC	0.98652965	0.005408479674008704	56	167	true	2	1	-1	false
PFKFB4	S100Z	0.986517	0.005415587526408583	64	122	true	1	2	1	true
ARL5A	C14orf93,CEBPE	0.9865134	0.005422686042216296	56	107	true	2	1	-1	false
SNX17,TRIM54,NRBP1,PPM1G,FNDC4	LRIG3	0.9865091	0.005429775861160002	27	113	true	1	2	1	false
MST1R	MESD	0.9864947	0.005436865873573282	72	136	true	2	1	-1	false
NUDT21	CSH1|CSH2	0.98649234	0.005443945517544013	95	157	true	2	1	-1	false
C3orf18	SHISA2	0.98648375	0.005451020280455743	92	80	false	1	1	0	false
RAB6A	VTN	0.9864805	0.005458085499124299	104	2	false	2	1	-1	false
PFKFB4	CSH1|CSH2	0.9864596	0.00546515664041991	64	157	true	1	1	0	false
AIPL1	BTG2	0.9864387	0.005472233688811223	117	94	false	1	1	0	false
DIPK1C	HSPA1A	0.98643696	0.0054792998951964655	121	40	false	1	1	0	false
SNX17,TRIM54,NRBP1,PPM1G,FNDC4	DIPK1C	0.9864141	0.0054863737172774485	27	121	true	1	1	0	false
NUDT21	CASQ1	0.9864133	0.005493435902354071	95	112	true	2	1	-1	false
LMAN2	ATF6B	0.9864097	0.005500488919860769	30	67	true	1	1	0	true
C5orf46	C14orf93,CEBPE	0.9863891	0.005507547589208128	98	107	true	1	1	0	false
IL7R	MYB	0.9863854	0.0055145972000001375	60	120	true	0	1	1	false
UTP6	ICA1	0.986384	0.005521635777584799	6	103	true	1	1	0	false
SNX17,TRIM54,NRBP1,PPM1G,FNDC4	VTN	0.9863795	0.0055286660416666855	27	2	false	1	1	0	false
MYB	MRPL52	0.98637766	0.005535685706851701	120	79	false	1	1	0	false
MYB	DNAI1	0.9863724	0.005542697764298055	120	163	true	1	1	0	true
IL7R	GAD1	0.9863617	0.005549706943722921	60	180	true	0	1	1	false
TXNRD3NB	C5orf46	0.9863208	0.005556739377162612	82	98	true	2	1	-1	true
C14orf93,CEBPE	HSPA1A	0.986313	0.005563766395851433	107	40	false	1	1	0	false
ARL5A	BICD1	0.98630357	0.005570789421416311	56	132	true	2	2	0	false
C14orf93,CEBPE	CYTH4	0.98628485	0.005577816479723774	107	139	true	1	1	0	true
ARL5A	NR2C2AP	0.9862696	0.005584844568965686	56	69	true	2	2	0	true
C14orf93,CEBPE	SNX17,TRIM54,NRBP1,PPM1G,FNDC4	0.98625374	0.0055918742118862275	107	27	false	1	1	0	false
C14orf93,CEBPE	NECTIN2	0.98624825	0.0055988964802065055	107	153	true	1	1	0	true
CRTC3	CASQ1	0.9862482	0.005605906715391296	100	112	true	2	1	-1	false
C14orf93,CEBPE	PTPN11	0.9862457	0.00561290705326456	107	110	false	1	1	0	false
LMAN2	SERPING1	0.9862428	0.0056198978626609275	30	33	true	1	2	1	false
C14orf93,CEBPE	JUN	0.9862418	0.005626877538593478	107	127	true	1	1	0	false
ANXA11	HPGD	0.9862362	0.0056338500514140355	87	142	true	0	1	1	false
NR2C2AP	SATB1	0.98623157	0.005640814589040977	69	145	true	2	1	-1	false
C3orf18	SNX17,TRIM54,NRBP1,PPM1G,FNDC4	0.9862231	0.005647774456800647	92	27	false	1	1	0	false
SSR1	CASQ1	0.986215	0.005654729350427434	116	112	true	2	1	-1	false
HOMER3	SATB1	0.9862149	0.00566167245089666	68	145	true	1	1	0	false
AFM	KLK14	0.98618925	0.005668625588737153	125	154	true	0	1	1	true
COL28A1	MATN3	0.9861536	0.005675597263427146	86	91	true	2	1	-1	false
IL7R	HK1	0.9861524	0.0056825580834753975	60	147	true	0	1	1	false
PCDH8	S100A9	0.9861315	0.005689524842553251	109	105	true	1	1	0	false
SSR1	SNX17,TRIM54,NRBP1,PPM1G,FNDC4	0.98613125	0.005696479965986434	116	27	false	2	1	-1	false
C1QC	IER3	0.98612374	0.005703429651656711	66	5	true	0	1	1	false
COL28A1	PTPN11	0.9861067	0.0057103820033956865	86	110	true	2	1	-1	false
C1QC	GABARAP	0.98607117	0.0057173526972009725	66	77	true	0	1	1	false
ANXA11	IQCF3	0.9860667	0.005724315364406762	87	119	true	0	1	1	false
CRTC3	CSH1|CSH2	0.9860316	0.0057312959610499314	100	157	true	2	1	-1	false
MYBPC3	KEAP1	0.98602766	0.005738268079526265	42	152	true	0	1	1	false
GABARAP	SNX17,TRIM54,NRBP1,PPM1G,FNDC4	0.98601717	0.0057452372781066074	77	27	false	1	1	0	false
CSN2,SULT1E1	SPAST	0.9859842	0.005752222550675645	99	144	true	1	1	0	false
FGB	KEAP1	0.9859657	0.005759211645569695	126	152	true	1	1	0	true
CSN2,SULT1E1	AIPL1	0.9859511	0.005766201264755577	99	117	true	1	1	0	false
EMID1	BICD1	0.985884	0.005773235636057361	59	132	true	1	2	1	false
SSR1	NSMCE2	0.98587483	0.005780265883838509	116	130	true	2	1	-1	false
SHISA2	JUN	0.9858584	0.005787298124474316	80	127	true	1	1	0	false
C11orf49,LRP4	LMAN2	0.9857758	0.005794387957983371	9	30	true	1	1	0	false
JUN	PHB2	0.98575693	0.005801481729638902	127	18	false	1	2	1	false
MYSM1	PHB2	0.9857562	0.005808564211409406	128	18	true	2	2	0	true
SNX17,TRIM54,NRBP1,PPM1G,FNDC4	CPD	0.9857177	0.005815667091366383	27	81	true	1	2	1	false
PTPN11	HSPA1B	0.9856978	0.005822774740368519	110	13	true	1	1	0	true
C3orf18	VTN	0.9856831	0.005829882794979202	92	2	false	1	1	0	false
MST1R	IQCF3	0.98566943	0.005836990392976582	72	119	true	2	1	-1	false
LMAN2	SATB1	0.9856383	0.005844112121971667	30	145	true	1	1	0	false
BTG2	MATN3	0.9855628	0.00585128498330556	94	91	true	1	1	0	false
IL7R	HSPA1A	0.98555166	0.005858455170975829	60	40	true	0	1	1	false
C3orf18	MRPL52	0.98552966	0.005865631741666766	92	79	false	1	1	0	false
PF4	SATB1	0.98550946	0.00587281318068289	16	145	true	1	1	0	false
VTN	PSMB9	0.9855071	0.005879984633943569	2	15	true	1	2	1	false
AIPL1	CSH1|CSH2	0.98546505	0.00588717911886949	117	157	true	1	1	0	false
EMID1	CYTH4	0.9854306	0.005894390265780758	59	139	true	1	1	0	false
PFKFB4	HOMER3	0.9854115	0.005901605294605816	64	68	false	1	1	0	false
MYBPC3	MRRF	0.98540574	0.005908813134328339	42	102	true	0	1	1	false
ARFGAP1	JUN	0.9853944	0.005916018425849212	129	127	true	1	1	0	true
C14orf93,CEBPE	GJD2	0.9853795	0.005923224122516668	107	89	false	1	2	1	false
SNX17,TRIM54,NRBP1,PPM1G,FNDC4	MESD	0.9853754	0.005930421290322618	27	136	true	1	1	0	false
ARFGAP1	OPTC	0.9853676	0.005937613008264564	129	167	true	1	1	0	false
PSMB9	ARFGAP1	0.98525274	0.0059448876961188946	15	129	true	2	1	-1	false
HERC4	BRF1	0.98525196	0.0059521510231023145	88	133	true	1	1	0	false
NUDT21	PPARA	0.98524755	0.005959406009892976	95	137	true	2	1	-1	false
ANXA11	HSPA1B	0.98523	0.0059666635008238655	87	13	true	0	1	1	false
NSMCE2	FABP3	0.9852114	0.005973924353909532	130	124	true	1	1	0	true
C11orf49,LRP4	PPARA	0.98520887	0.005981175345394885	9	137	true	1	1	0	false
CCNB1IP1	AIPL1	0.9852022	0.005988419901396758	93	117	true	2	1	-1	false
SNX17,TRIM54,NRBP1,PPM1G,FNDC4	TOM1L2	0.9851936	0.005995659622331617	27	11	true	1	1	0	false
MYBPC3	PTK2B	0.9851894	0.006002890910582259	42	148	true	0	1	1	false
HOMER3	IER3	0.9851865	0.006010112721311467	68	5	true	1	1	0	false
NR2C2AP	IER3	0.98518646	0.006017322735462738	69	5	true	2	1	-1	false
RAB24	CPA2	0.9851813	0.006024525171849371	45	97	true	0	1	1	false
NSMCE2	SLC41A2	0.9851799	0.006031716974652435	130	76	false	1	1	0	false
NSMCE2	ICA1	0.9851792	0.006038897598039217	130	103	false	1	1	0	false
MRRF	RELB	0.985172	0.006046072375510025	102	38	false	1	2	1	false
CCNB1IP1	HSPA1A	0.98516154	0.006053243980424172	93	40	true	2	1	-1	false
EMID1	FGB	0.9851532	0.006060410692746543	59	126	true	1	1	0	false
DPP6	JUN	0.9851481	0.00606756988599344	131	127	true	1	1	0	true
ARFGAP1	HK1	0.9851304	0.0060747318307565745	129	147	true	1	1	0	false
VTN	COL28A1	0.9851254	0.006081886195121955	2	86	true	1	2	1	true
BICD1	SNX17,TRIM54,NRBP1,PPM1G,FNDC4	0.9851179	0.006089035028432055	132	27	false	2	1	-1	false
IL7R	KLK14	0.98510134	0.006096185698051926	60	154	true	0	1	1	false
SHISA2	EMID1	0.98509157	0.006103332692619534	80	59	true	1	1	0	true
EMID1	BRF1	0.9850872	0.0061104716450567365	59	133	true	1	1	0	false
CCNB1IP1	CPA2	0.98506105	0.006117620210526309	93	97	true	2	1	-1	false
IFT20	KLK6	0.98504037	0.0061247739401294465	25	118	true	1	1	0	false
NUDT21	DIPK1C	0.9849789	0.00613196579628128	95	121	true	2	1	-1	false
SIRT1	AIPL1	0.9849758	0.006139148537964378	108	117	false	1	1	0	false
FCHSD1,PCDHGC5	MYB	0.9849662	0.006146327433414034	115	120	true	1	1	0	true
BICD1	ICA1	0.98492855	0.006153525112903124	132	103	false	2	1	-1	false
SIRT1	FCHSD1,PCDHGC5	0.98492485	0.006160714174053061	108	115	true	1	1	0	false
C11orf49,LRP4	TXNRD3NB	0.98491436	0.006167900104669832	9	82	true	1	2	1	false
APOE	C11orf49,LRP4	0.9848761	0.006175105253419022	41	9	false	1	1	0	false
RAB6A	THRB	0.9848604	0.006182311438906685	104	140	true	2	1	-1	false
RAB6A	PHB2	0.9848602	0.006189506208835405	104	18	true	2	2	0	false
CSN2,SULT1E1	S100A9	0.9848547	0.0061966938443016595	99	105	true	1	1	0	false
RAB6A	PTK2B	0.98484504	0.006203877698476301	104	148	true	2	1	-1	false
NUDT21	LTA|LTB	0.98483837	0.006211055384615305	95	53	true	2	2	0	false
ARFGAP1	IQCF3	0.98482627	0.006218231265011864	129	119	true	1	1	0	true
SNX17,TRIM54,NRBP1,PPM1G,FNDC4	GAL3ST1	0.9848205	0.006225400280000071	27	146	true	1	1	0	false
DIPK1C	NUDT21	0.98481715	0.006232560511590712	121	95	false	1	2	1	false
DIPK1C	SATB1	0.98481387	0.006239711924920011	121	145	true	1	1	0	true
DIPK1C	BAG6	0.9847948	0.006246867142857049	121	44	false	1	2	1	false
C11orf49,LRP4	PSMB5	0.9847914	0.0062540136602871055	9	78	true	1	1	0	false
AIPL1	RIC3	0.98479015	0.006261149784860587	117	70	false	1	1	0	false
SSR1	UTP6	0.9847846	0.006268278964968177	116	6	false	2	1	-1	false
ANXA11	BRF1	0.9847794	0.006275400938743014	87	133	true	0	1	1	false
CPA2	C3orf18	0.9847779	0.006282512782193828	97	92	false	1	1	0	false
CRTC3	PPARA	0.9847606	0.006289627069102521	100	137	true	2	1	-1	false
SHISA2	MESD	0.9847394	0.006296746888888816	80	136	true	1	1	0	false
RAB6A	MRRF	0.9847345	0.006303859302141057	104	102	true	2	1	-1	false
RAB24	DNAI1	0.9847044	0.006310984294770061	45	163	true	0	1	1	false
C1QC	MATN3	0.98466694	0.006318127664291295	66	91	true	0	1	1	false
GABARAP	ZWINT	0.9846602	0.006325265063291119	77	138	true	1	1	0	true
C3orf18	BRF1	0.98465055	0.00633239880632408	92	133	true	1	1	0	false
MST1R	JUN	0.9846367	0.006339532219589161	72	127	true	2	1	-1	false
CRTC3	ARL5A	0.98462784	0.006346661365430051	100	56	true	2	2	0	true
APOE	ICA1	0.9846019	0.006353799723974762	41	103	true	1	1	0	false
PFKFB4	MST1	0.9845913	0.0063609351851851015	64	178	true	1	2	1	false
BRF1	C11orf49,LRP4	0.9845831	0.006368065866141581	133	9	false	1	1	0	false
IQCF3	C14orf93,CEBPE	0.9845689	0.006375196498819791	119	107	false	1	1	0	false
SLC41A2	CYTH4	0.98456603	0.0063823181761005765	76	139	true	1	1	0	false
TRIB2	TAC4	0.9845616	0.006389432144540463	134	75	true	1	1	0	false
TRIB2	HERC4	0.9845538	0.006396541067503869	134	88	true	1	1	0	false
SNX17,TRIM54,NRBP1,PPM1G,FNDC4	CSN2,SULT1E1	0.9845463	0.006403644721568513	27	99	false	1	1	0	false
SIRT1	C14orf93,CEBPE	0.9845445	0.006410738652037562	108	107	true	1	1	0	false
MYBPC3	EMID1	0.9845275	0.006417834784651522	42	59	true	0	1	1	false
SIRT1	ICA1	0.9845242	0.006424922394366095	108	103	false	1	1	0	false
MYBPC3	C3orf18	0.98450905	0.006432010766223684	42	92	true	0	1	1	false
SIRT1	PTK2B	0.9844992	0.00643909575781243	108	148	true	1	1	0	false
MRRF	NSMCE2	0.9844934	0.006446174215456679	102	130	true	1	1	0	false
DES	CSN2,SULT1E1	0.9844647	0.00645326401716062	135	99	false	2	1	-1	false
TRIB2	C3orf18	0.98445296	0.006460351917381146	134	92	true	1	1	0	true
C5orf46	MATN3	0.9844408	0.006467438247663382	98	91	true	1	1	0	false
C5orf46	HSPA1B	0.9844003	0.006474545066147863	98	13	true	1	1	0	false
C3orf18	IER3	0.9843993	0.0064816416096421525	92	5	false	1	1	0	false
RAB6A	CCNB1IP1	0.9843374	0.006488775221445087	104	93	true	2	2	0	true
CASQ1	THPO	0.98432004	0.006495911234471907	112	28	false	1	2	1	false
SNX17,TRIM54,NRBP1,PPM1G,FNDC4	SPAST	0.98427904	0.006503067982932542	27	144	true	1	1	0	false
MESD	SNX17,TRIM54,NRBP1,PPM1G,FNDC4	0.9842578	0.006510230100775116	136	27	false	1	1	0	false
PPARA	MRRF	0.9842545	0.0065173836793182005	137	102	true	1	1	0	true
SSR1	SATB1	0.9842393	0.006524537948916387	116	145	true	2	1	-1	false
NUDT21	JUN	0.9842376	0.00653168246713054	95	127	true	2	1	-1	false
NSMCE2	TAC4	0.98422956	0.0065388221561050175	130	75	true	1	1	0	true
IL7R	PSMB5	0.9842243	0.006545954880308735	60	78	true	0	1	1	false
OTOR	AIPL1	0.98421264	0.006553085594135699	83	117	true	1	1	0	false
PFKFB4	C11orf49,LRP4	0.98419124	0.006560221811873546	64	9	false	1	1	0	false
DDX39B	PCDH8	0.9841634	0.006567368482280234	61	109	false	2	1	-1	false
HLA-DQA2	GAL3ST1	0.98413616	0.0065745251193224385	39	146	true	2	1	-1	false
PFKFB4	NCR3	0.98410404	0.006581695453846126	64	29	true	1	2	1	false
NUDT21	SNX17,TRIM54,NRBP1,PPM1G,FNDC4	0.9840923	0.006588863789392607	95	27	true	2	1	-1	true
COL28A1	C14orf93,CEBPE	0.98408467	0.006596026973886282	86	107	true	2	1	-1	false
RAB6A	DIPK1C	0.9840788	0.0066031836684573575	104	121	true	2	1	-1	false
CCNB1IP1	HERC4	0.9840784	0.006610329693251482	93	88	true	2	1	-1	false
MYBPC3	PFKFB4	0.9840641	0.006617475724137845	42	64	true	0	1	1	false
BRF1	EMID1	0.98404044	0.006624628928024401	133	59	false	1	1	0	false
MST1R	PFKFB4	0.9840338	0.006631776266258438	72	64	false	2	1	-1	false
COL28A1	CRTC3	0.9840286	0.006638916651376059	86	100	true	2	2	0	true
NSMCE2	VARS1,HSPA1L	0.98401195	0.0066460588464476444	130	12	false	1	1	0	false
ZWINT	TAC4	0.9840086	0.006653192694656362	138	75	true	1	1	0	true
CYTH4	DIPK1C	0.9840062	0.006660317490465251	139	121	true	1	1	0	false
THRB	DIPK1C	0.9839993	0.0066674366844511335	140	121	true	1	1	0	true
ZWINT	DPP6	0.98399687	0.006674546884996024	138	131	true	1	1	0	true
SIRT1	HSPA1A	0.98399633	0.006681646674276953	108	40	false	1	1	0	false
NSMCE2	C3orf18	0.98398054	0.006688747673003648	130	92	false	1	1	0	false
MRRF	S100A9	0.98397315	0.006695843495440723	102	105	true	1	1	0	false
CRTC3	VTN	0.98397255	0.0067029289977219575	100	2	false	2	1	-1	false
NSMCE2	BRF1	0.98396015	0.006710013156297268	130	133	true	1	1	0	true
NSMCE2	SHISA2	0.98395544	0.00671709014404831	130	80	false	1	1	0	false
CPA2	SNX17,TRIM54,NRBP1,PPM1G,FNDC4	0.98394626	0.006724163363636126	97	27	false	1	1	0	false
LMAN2	HOMER3	0.98391944	0.006731246177138384	30	68	true	1	1	0	true
HERC4	C14orf93,CEBPE	0.9838957	0.006738336232980258	88	107	true	1	1	0	false
TXNRD3NB	MATN3	0.98387	0.006745434996220601	82	91	true	2	1	-1	false
LMAN2	RAB6A	0.9838639	0.006752527643504425	30	104	true	1	2	1	false
SNX17,TRIM54,NRBP1,PPM1G,FNDC4	BRF1	0.9838499	0.006759620150943335	27	133	true	1	1	0	false
METTL1	MPIG6B	0.9838465	0.006766704524886813	141	58	true	1	1	0	true
PSMB9	MPIG6B	0.9838341	0.006773787565938161	15	58	true	2	1	-1	false
CYTH4	HSPA1A	0.9838225	0.006780868674698626	139	40	false	1	1	0	false
CFHR2,CFHR5	F13B	0.9838176	0.006787942814145742	14	1	false	1	2	1	false
CYTH4	VTN	0.98380893	0.006795012834586389	139	2	false	1	1	0	false
CPA2	NMRAL1	0.98380697	0.006802073703981892	97	151	true	1	1	0	false
C14orf93,CEBPE	DNAI1	0.9838068	0.006809124099098951	107	163	true	1	1	0	false
COL28A1	KLK14	0.98380536	0.00681616499624893	86	154	true	2	1	-1	false
CPA2	UTP6	0.98380256	0.0068231974362817915	97	6	false	1	1	0	false
PFKFB4	TRIB2	0.9837972	0.006830223355805187	64	134	true	1	1	0	false
HERC4	HSPA1A	0.9837821	0.006837250059880118	88	40	false	1	1	0	false
CPA2	OPTC	0.9837808	0.006844267225130762	97	167	true	1	1	0	false
MESD	ITIH1	0.98376685	0.006851284327354157	136	161	true	1	2	1	true
HPGD	GJD2	0.9837522	0.006858301889469676	142	89	false	1	2	1	false
SIRT1	IQCF3	0.983746	0.006865313604477397	108	119	true	1	1	0	false
SHISA2	DIPK1C	0.98374	0.006872319336316046	80	121	true	1	1	0	false
MST1R	MRPL52	0.9837267	0.0068793245380028845	72	79	false	2	1	-1	false
DIPK1C	PTK2B	0.9837225	0.006886322434847325	121	148	true	1	1	0	true
AIPL1	TAC4	0.98368853	0.006893335193452255	117	75	true	1	1	0	false
PPARA	AGER	0.98368555	0.006900339739776773	137	62	false	1	0	-1	false
ARL5A	NUDT21	0.9836738	0.006907342607726519	56	95	true	2	2	0	true
UTP6	HPGD	0.9836487	0.00691435371195237	6	142	true	1	1	0	false
IFT20	C3orf18	0.9836475	0.006921355304154275	25	92	true	1	1	0	false
ICA1	S100A9	0.9836333	0.006928357042253364	103	105	true	1	1	0	false
C14orf93,CEBPE	CSH1|CSH2	0.98361075	0.006935365111111036	107	157	true	1	1	0	false
ARL5A	PIPOX	0.98360115	0.0069423699111768045	56	31	false	2	0	-2	false
SNX17,TRIM54,NRBP1,PPM1G,FNDC4	FABP3	0.9836003	0.006949364977810513	27	124	true	1	1	0	false
SHISA2	AIPL1	0.9835989	0.006956350739098172	80	117	true	1	1	0	false
ZWINT	DNAI1	0.98359877	0.006963326277695581	138	163	true	1	1	0	true
BTG2	MRRF	0.98358375	0.006970302605165846	94	102	true	1	1	0	false
CPA2	MYSM1	0.98357934	0.006977271895280079	97	128	true	1	2	1	true
MST1R	CPA2	0.98357105	0.006984237022844453	72	97	true	2	1	-1	false
LTA|LTB	GAL3ST1	0.9835684	0.006991193843888022	53	146	true	2	1	-1	false
LMAN2	SHISA2	0.98352766	0.006998170404709292	30	80	true	1	1	0	false
KLK6	KLK14	0.98351175	0.007005148404411576	118	154	true	1	1	0	false
IQCF3	MRRF	0.9834763	0.007012142196913929	119	102	false	1	1	0	false
FCHSD1,PCDHGC5	KEAP1	0.98344624	0.007019147790014446	115	152	true	1	1	0	true
CFH	C3orf18	0.9834447	0.007026144233308829	26	92	true	0	1	1	false
CFHR2,CFHR5	FN1	0.98339206	0.00703316901026374	14	65	true	1	2	1	true
C5orf46	HPGD	0.9833905	0.0070401846373625565	98	142	true	1	1	0	false
SIRT1	PHB2	0.9833651	0.007047208587115494	108	18	true	1	2	1	true
TXNRD3NB	C3orf18	0.9833617	0.007054224747622406	82	92	true	2	1	-1	false
CSMD1	SPAST	0.9833434	0.007061244027777747	143	144	true	1	1	0	true
EMID1	PPARA	0.9833321	0.007068261307523582	59	137	true	1	1	0	false
FCHSD1,PCDHGC5	DPP6	0.98331994	0.007075277218977938	115	131	true	1	1	0	false
C3orf18	HSPA1A	0.9832824	0.007082310277169768	92	40	false	1	1	0	false
SIRT1	ARFGAP1	0.98327947	0.007089335218658732	108	129	true	1	1	0	false
SIRT1	EMID1	0.98326606	0.007096359694100274	108	59	false	1	1	0	false
S100A9	UBA7	0.98325616	0.007103381149927146	105	123	true	1	2	1	true
CSN2,SULT1E1	BLOC1S3	0.9832458	0.0071103999272725815	99	90	true	1	2	1	false
C5orf46	SIRT1	0.98322284	0.007117425188953308	98	108	true	1	1	0	false
SIRT1	BRF1	0.9832189	0.007124443108206147	108	133	true	1	1	0	false
CRTC3	OPTC	0.9832181	0.007131451422351165	100	167	true	2	1	-1	false
NSMCE2	SNX17,TRIM54,NRBP1,PPM1G,FNDC4	0.98320115	0.007138461863669288	130	27	false	1	1	0	false
HERC4	FCHSD1,PCDHGC5	0.9831827	0.007145475514492627	88	115	true	1	1	0	false
ANXA11	PTK2B	0.98317546	0.007152484250543045	87	148	true	0	1	1	false
FCHSD1,PCDHGC5	OPTC	0.98317164	0.007159485607814542	115	167	true	1	1	0	false
C3orf18	C4A|C4B	0.9831712	0.00716647715835117	92	22	false	1	2	1	false
MRRF	SIRT1	0.98317	0.00717345947254322	102	108	true	1	1	0	false
PPARA	CYTH4	0.98316455	0.007180435638989069	137	139	true	1	1	0	false
SIRT1	VARS1,HSPA1L	0.983155	0.007187408629148462	108	12	false	1	1	0	false
PPARA	C11orf49,LRP4	0.983155	0.007194371564527624	137	9	false	1	1	0	false
GABARAP	MRRF	0.98314506	0.0072013316282419915	77	102	false	1	1	0	false
MST1R	VTN	0.98313415	0.007208289524837874	72	2	false	2	1	-1	false
SHISA2	SDF2	0.9830864	0.007215271762589737	80	4	true	1	1	0	false
IL7R	MRRF	0.9830484	0.007222271279654802	60	102	true	0	1	1	false
IQCF3	EMID1	0.98303956	0.0072292670905171885	119	59	false	1	1	0	false
PPARA	SNX17,TRIM54,NRBP1,PPM1G,FNDC4	0.9830393	0.007236253043790386	137	27	false	1	1	0	false
MYBPC3	SIRT1	0.9830177	0.007243244469153365	42	108	true	0	1	1	false
RAB24	LMAN2	0.98298275	0.007250250924731083	45	30	true	0	1	1	false
RABL3	EMID1	0.9829411	0.007257277177650234	111	59	true	2	1	-1	false
MESD	IL7R	0.9829362	0.007264296879026411	136	60	false	1	0	-1	false
SPAST	MATN3	0.9829287	0.007271311902718125	144	91	false	1	1	0	false
NSMCE2	EMID1	0.982922	0.007278321686919109	130	59	false	1	1	0	false
HPGD	CSF3	0.98292136	0.0072853219142856585	142	173	true	1	1	0	true
ALDOC	TOM1L2	0.98291594	0.00729231601713054	74	11	true	0	1	1	false
SSR1	BAG6	0.98290217	0.007299309964336587	116	44	true	2	2	0	true
RABL3	DIPK1C	0.9828954	0.007306298766927899	111	121	true	2	1	-1	false
NSMCE2	MRPL52	0.9828807	0.007313288084045411	130	79	false	1	1	0	false
S100A9	THRB	0.98285437	0.007320286192170733	105	140	true	1	1	0	true
MYBPC3	DPP6	0.98285246	0.007327275704125169	42	131	true	0	1	1	false
TAC4	TOM1L2	0.98283976	0.007334264307036098	75	11	false	1	1	0	false
SPAST	LAMA4	0.9828193	0.007341257514204447	144	149	true	1	2	1	true
MYB	TRIB2	0.9827995	0.007348254847409419	120	134	false	1	1	0	false
SLC41A2	PSMB9	0.9827225	0.007355296865248051	76	15	true	1	2	1	false
HOMER3	ECE1	0.9827176	0.007362332374202585	68	158	true	1	1	0	false
NR2C2AP	ECE1	0.9827173	0.007369358130311476	69	158	true	2	1	-1	false
DIPK1C	LMAN2	0.9827011	0.007376385406935415	121	30	false	1	1	0	false
C5orf46	JUN	0.982701	0.0073834028147099495	98	127	true	1	1	0	false
DDX39B	LY6G6C	0.982681	0.007390424438162513	61	47	true	2	3	1	true
C5orf46	FGB	0.98264205	0.00739746365112981	98	126	true	1	1	0	false
SPAST	OPTC	0.9826231	0.007404506302046476	144	167	true	1	1	0	true
MYB	C3orf18	0.9826143	0.00741154522566978	120	92	false	1	1	0	false
ICA1	HSPA1A	0.98260576	0.007418580246652429	103	40	false	1	1	0	false
MYBPC3	HOMER3	0.982595	0.007425612936619697	42	68	true	0	1	1	false
MYBPC3	THRB	0.9825822	0.00743264473610139	42	140	true	0	1	1	false
COL28A1	PFKFB4	0.9825746	0.007439671990154606	86	64	true	2	1	-1	false
BRF1	ICA1	0.9825736	0.007446690070274098	133	103	false	1	1	0	false
MYBPC3	OPTC	0.9825666	0.007453703209269635	42	167	true	0	1	1	false
MYB	SDF2	0.98250437	0.0074607501754385686	120	4	false	1	1	0	false
GABARAP	CSH1|CSH2	0.9824916	0.007467796213183608	77	157	true	1	1	0	true
MESD	DNAI1	0.9824692	0.007474848072880125	136	163	true	1	1	0	true
SATB1	PPARA	0.9824621	0.00748189502801111	145	137	false	1	1	0	false
SATB1	FCHSD1,PCDHGC5	0.9824609	0.007488932960111883	145	115	true	1	1	0	true
MYBPC3	SPAST	0.9824596	0.00749596195804203	42	144	true	0	1	1	false
ANXA11	PTPN11	0.98245627	0.007502983459119483	87	110	true	0	1	1	false
LMAN2	THRB	0.98243994	0.0075100065572626384	30	140	true	1	1	0	false
VTN	SERPINE2	0.9824375	0.00751702155617584	2	73	true	1	2	1	true
CYTH4	TXNRD3NB	0.9823513	0.007524086882845116	139	82	false	1	2	1	false
MYB	TOM1L2	0.9823505	0.007531142919860567	120	11	false	1	1	0	false
C1QC	MRPL52	0.98232704	0.0075382054665738	66	79	true	0	1	1	false
CYTH4	THRB	0.98228693	0.007545286096033332	139	140	true	1	1	0	false
TRAF4	TRIB2	0.9822814	0.0075523607232266254	23	134	true	2	1	-1	false
OTOR	ARFGAP1	0.9822762	0.007559429131341222	83	129	true	1	1	0	false
LMAN2	MYSM1	0.9822717	0.007566490847222163	30	128	true	1	2	1	false
CPA2	THRB	0.98226744	0.007573545718251196	97	140	true	1	1	0	false
ICA1	PHB2	0.98221475	0.007580627343966695	103	18	true	1	2	1	false
SSR1	HSPA1A	0.9822119	0.007587701129591062	116	40	true	2	1	-1	false
GAL3ST1	BRF1	0.98219377	0.007594777673130215	146	133	true	1	1	0	true
SDF2	HERC4	0.9821915	0.007601845993079448	4	88	true	1	1	0	false
LMAN2	NMRAL1	0.9821803	0.007608912282157543	30	151	true	1	1	0	false
RAB6A	HPGD	0.98216593	0.007615978735314499	104	142	true	2	1	-1	false
OTOR	C5orf46	0.98215526	0.0076230427969612435	83	98	true	1	1	0	true
SIRT1	C3orf18	0.98214227	0.007630106073153842	108	92	false	1	1	0	false
BTG2	TXNRD3NB	0.9821411	0.0076371604137930316	94	82	true	1	2	1	false
ICA1	HPGD	0.9821323	0.00764421109579605	103	142	true	1	1	0	false
TRIB2	SNX17,TRIM54,NRBP1,PPM1G,FNDC4	0.982122	0.0076512591597796	134	27	false	1	1	0	false
COL28A1	NR2C2AP	0.98212075	0.007658298382656636	86	69	true	2	2	0	false
C4A|C4B	PHB2	0.9821207	0.0076653279573590805	22	18	true	2	2	0	false
TRIB2	ARL5A	0.98211455	0.00767235209621997	134	56	false	1	2	1	false
PFKFB4	C4A|C4B	0.98207366	0.007679394670329742	64	22	true	1	2	1	false
CRTC3	EMID1	0.9820735	0.007686427687028097	100	59	true	2	1	-1	false
FCHSD1,PCDHGC5	CASQ1	0.9820597	0.007693460521261963	115	112	false	1	1	0	false
RABL3	HOMER3	0.9820433	0.007700494955448889	111	68	false	2	1	-1	false
PFKFB4	RELB	0.9820431	0.007707519890410852	64	38	true	1	2	1	true
CRTC3	PPBP	0.9820229	0.007714549034907536	100	19	true	2	1	-1	false
GAL3ST1	C5orf46	0.98202264	0.0077215687414500245	146	98	false	1	1	0	false
TRIB2	MATN3	0.9820188	0.007728581476418195	134	91	true	1	1	0	false
FCHSD1,PCDHGC5	GJD2	0.98200697	0.007735592711748618	115	89	false	1	2	1	false
CYTH4	C11orf49,LRP4	0.9820042	0.007742596266211654	139	9	false	1	1	0	false
ARFGAP1	KLK14	0.9819988	0.00774959394952246	129	154	true	1	1	0	false
CPA2	VTN	0.98199654	0.007756583633265146	97	2	false	1	1	0	false
IL7R	SLC41A2	0.9819678	0.0077635833719346126	60	76	true	0	1	1	true
FCHSD1,PCDHGC5	SCGB1D2	0.9819642	0.007770576031313814	115	150	true	1	2	1	true
FGB	ARFGAP1	0.98194706	0.007777570836734693	126	129	true	1	1	0	true
C1QC	ECE1	0.9819468	0.007784556308633506	66	158	true	0	1	1	false
HK1	ANXA11	0.981933	0.007791541664402102	147	87	false	1	0	-1	false
ICA1	HERC4	0.9819117	0.007798531995926616	103	88	false	1	1	0	false
IFT20	CFHR1	0.9818971	0.007805522747625471	25	37	false	1	1	0	false
C1QC	CSF3	0.9818925	0.007812507138983071	66	173	true	0	1	1	false
SHISA2	TOM1L2	0.98187184	0.007819496063685594	80	11	true	1	1	0	false
TRIB2	SDF2	0.98186994	0.0078264768111036	134	4	false	1	1	0	false
BTG2	MST1R	0.9818678	0.007833449560216477	94	72	true	1	2	1	false
PPARA	CPA2	0.9818646	0.007840415043948612	137	97	true	1	1	0	false
IL7R	DNAI1	0.9818632	0.007847372060810764	60	163	true	0	1	1	false
PTK2B	BRD2	0.98184866	0.007854329500337598	148	24	false	1	1	0	false
TRIB2	HPGD	0.9818402	0.007861283259109286	134	142	true	1	1	0	false
HPGD	DPP6	0.98183864	0.007868228691840784	142	131	true	1	1	0	false
MYB	IQCF3	0.9818216	0.0078751762466307	120	119	true	1	1	0	true
LMAN2	CSMD1	0.98181546	0.007882118579124575	30	143	true	1	1	0	false
MYBPC3	TOM1L2	0.98180157	0.007889060915208579	42	11	true	0	1	1	false
LMAN2	SDF2	0.9817819	0.007896007141896422	30	4	true	1	1	0	false
C3orf18	UTP6	0.9817795	0.007902945645161252	92	6	false	1	1	0	false
EMID1	NSMCE2	0.9817399	0.007909901423774346	59	130	true	1	1	0	false
ARL5A	CFB	0.9817268	0.00791685665771813	56	35	true	2	1	-1	false
SIRT1	DNAI1	0.98172367	0.00792380466130116	108	163	true	1	1	0	false
RABL3	BICD1	0.98171246	0.007930750864611369	111	132	true	2	2	0	false
SSR1	OTUB2	0.98170865	0.007937690314802293	116	155	true	2	1	-1	false
ICA1	JUN	0.98169905	0.007944626900937113	103	127	true	1	1	0	false
ICA1	RABL3	0.9816853	0.007951563404682283	103	111	false	1	2	1	false
CSN2,SULT1E1	PTK2B	0.98167306	0.007958498816844961	99	148	true	1	1	0	false
AIPL1	TRIB2	0.98165417	0.007965437581830326	117	134	false	1	1	0	false
PPARA	LRIG3	0.9816465	0.007972372202937228	137	113	true	1	2	1	true
S100A9	LY6G6D	0.98163843	0.007979302955303469	105	20	false	1	1	0	false
CCNB1IP1	PPARA	0.9816267	0.007986232286666728	93	137	true	2	1	-1	false
RAB6A	HERC4	0.9815891	0.007993177435043353	104	88	true	2	1	-1	false
LAMA4	BRF1	0.9815839	0.008000116797603152	149	133	true	2	1	-1	true
C4A|C4B	ATF6B	0.98157954	0.008007049827012613	22	67	false	2	1	-1	false
GAL3ST1	ARFGAP1	0.9815779	0.008013974727393625	146	129	true	1	1	0	true
UTP6	BICD1	0.98156255	0.008020900624584604	6	132	true	1	2	1	false
LPIN1	SHISA2	0.9815485	0.008027826653386416	96	80	true	1	1	0	false
TRIB2	OPTC	0.9815165	0.008034764724618393	134	167	true	1	1	0	false
MYBPC3	FCHSD1,PCDHGC5	0.98151463	0.008041694834217461	42	115	true	0	1	1	false
COL28A1	LY6G6D	0.9815076	0.00804862041749499	86	20	true	2	1	-1	false
BTG2	C3orf18	0.9814868	0.008055550602648953	94	92	true	1	1	0	false
CRTC3	PSMB5	0.9814656	0.008062485645268125	100	78	true	2	1	-1	false
MESD	NSMCE2	0.9813985	0.008069455892857125	136	130	true	1	1	0	true
MRRF	SDF2	0.9813783	0.008076430277594193	102	4	false	1	1	0	false
C3orf18	IQCF3	0.98135865	0.008083408428005145	92	119	true	1	1	0	false
CFHR2,CFHR5	ECM1	0.9813233	0.00809040069966993	14	168	true	1	1	0	false
IQCF3	TOM1L2	0.9813038	0.008097396609498597	119	11	false	1	1	0	false
C3orf18	KLK14	0.98130065	0.008104385372445622	92	154	true	1	1	0	false
MATN3	ARL5A	0.98128086	0.008111377964426958	91	56	false	1	2	1	false
C5orf46	BAG6	0.9812502	0.008118381533903762	98	44	true	1	2	1	false
LPIN1	ARL5A	0.98124444	0.008125379677631495	96	56	false	1	2	1	false
IQCF3	TAC4	0.98123676	0.008132373668638948	119	75	true	1	1	0	true
SLC41A2	DNAI1	0.9812206	0.008139369086727966	76	163	true	1	1	0	false
PSMB5	THPO	0.9812182	0.008146356894287554	78	28	true	1	2	1	true
RABL3	PTK2B	0.98121494	0.008153337670603666	111	148	true	2	1	-1	false
TAC4	HOMER3	0.98121005	0.008160312498360578	75	68	false	1	1	0	false
S100A9	LMAN2	0.98120046	0.008167284469200342	105	30	false	1	1	0	false
TRIB2	CPA2	0.9811956	0.008174250491159052	134	97	true	1	1	0	false
SHISA2	PHB2	0.9811952	0.00818120765706798	80	18	true	1	2	1	false
IL7R	ICA1	0.9811926	0.008188157423152376	60	103	true	0	1	1	false
CRTC3	CYTH4	0.9811741	0.008195110196078326	100	139	true	2	1	-1	false
C1QC	CSH1|CSH2	0.9811676	0.00820205813193986	66	157	true	0	1	1	false
SLC41A2	NECTIN2	0.9811624	0.008209000391644738	76	153	true	1	1	0	false
BTG2	LRIG3	0.98116124	0.008215934350945808	94	113	true	1	2	1	false
KLK6	C3orf18	0.98112917	0.008222880176010361	118	92	true	1	1	0	true
ARL5A	CASQ1	0.9811195	0.008229823250814228	56	112	true	2	1	-1	false
SPAST	NSMCE2	0.98111266	0.00823676173828114	144	130	true	1	1	0	true
AIPL1	MRRF	0.9811097	0.0082436931229668	117	102	false	1	1	0	false
FCHSD1,PCDHGC5	SHISA2	0.9810969	0.008250623816644986	115	80	false	1	1	0	false
MRPL52	THPO	0.98108816	0.008257551182585976	79	28	true	1	2	1	true
CYTH4	HPGD	0.9810714	0.00826448043506478	139	142	true	1	1	0	true
TOM1L2	NMRAL1	0.98107064	0.00827140118754055	11	151	true	1	1	0	false
CPA2	HOMER3	0.98106694	0.00827831536316459	97	68	false	1	1	0	false
RABL3	IER3	0.9810606	0.008285224685677162	111	5	true	2	1	-1	false
EMID1	SIRT1	0.9810522	0.008292130498704586	59	108	true	1	1	0	false
TRIB2	VTN	0.98104787	0.008299030174757194	134	2	false	1	1	0	false
MATN3	ARFGAP1	0.98102576	0.00830593522639056	91	129	true	1	1	0	true
COL28A1	RIC3	0.98101455	0.008312838597284933	86	70	true	2	1	-1	false
SHISA2	HK1	0.9810089	0.008319736698966462	80	147	true	1	1	0	false
HPGD	MYB	0.9809806	0.00832664416397677	142	120	true	1	1	0	true
HPGD	PHB2	0.9809787	0.008333543941935306	142	18	false	1	2	1	false
RIC3	C14orf93,CEBPE	0.98096913	0.00834044099290765	70	107	true	1	1	0	false
AIPL1	PPARA	0.9809675	0.0083473302061855	117	137	false	1	1	0	false
RIC3	NUDT21	0.9809669	0.008354210933676609	70	95	false	1	2	1	false
SNX17,TRIM54,NRBP1,PPM1G,FNDC4	HPGD	0.98095095	0.00836109306949806	27	142	true	1	1	0	false
DDX39B	HLA-DQA2	0.9809392	0.008367973909967907	61	39	true	2	2	0	true
SCGB1D2	DPP6	0.98093003	0.008374851799485827	150	131	true	2	1	-1	true
SHISA2	RIC3	0.9809139	0.008381731213872756	80	70	true	1	1	0	false
CRTC3	SIRT1	0.98091376	0.008388601887034608	100	108	true	2	1	-1	false
RAB6A	HSPA1A	0.9809113	0.008395465323925544	104	40	true	2	1	-1	false
SLC41A2	VTN	0.980904	0.008402324641025527	76	2	true	1	1	0	false
DCUN1D2	SLC41A2	0.9808499	0.008409209827033859	114	76	false	2	1	-1	false
DCUN1D2	SNX17,TRIM54,NRBP1,PPM1G,FNDC4	0.980838	0.008416093815620918	114	27	true	2	1	-1	false
DCUN1D2	HSPA1A	0.98082244	0.008422978950735738	114	40	true	2	1	-1	false
BTG2	DIPK1C	0.98077977	0.008429882563938618	94	121	true	1	1	0	false
LMAN2	KLK14	0.9807668	0.008436785642172429	30	154	true	1	1	0	false
FCHSD1,PCDHGC5	PFKFB4	0.9807571	0.008443686098339676	115	64	false	1	1	0	false
CYTH4	CSH1|CSH2	0.9807294	0.00845059542437776	139	157	true	1	1	0	true
GAL3ST1	CXCL5	0.980704	0.008457512136479606	146	106	true	1	2	1	true
CYTH4	RIC3	0.9807016	0.008464421561504176	139	70	false	1	1	0	false
GABARAP	ICA1	0.98069626	0.008471325585987177	77	103	false	1	1	0	false
RAB6A	ICA1	0.98065037	0.008478250031826895	104	103	true	2	1	-1	false
DCUN1D2	DPP6	0.98064834	0.008485166959287471	114	131	true	2	1	-1	false
CCNB1IP1	BRF1	0.98064286	0.008492078575969453	93	133	true	2	1	-1	false
NMRAL1	CPA2	0.98061776	0.008498997357052063	151	97	false	1	1	0	false
MRRF	C3orf18	0.9806163	0.008505908279364927	102	92	false	1	1	0	false
CYTH4	S100A9	0.9806058	0.008512817093908609	139	105	true	1	1	0	true
MYBPC3	MATN3	0.98060375	0.00851971844641719	42	91	true	0	1	1	false
MATN3	THRB	0.98057675	0.008526628162230598	91	140	true	1	1	0	false
SSR1	HSPA1B	0.98055774	0.008533541165294478	116	13	true	2	1	-1	true
SHISA2	PTK2B	0.98053396	0.008540460468354438	80	148	true	1	1	0	false
SCGB1D2	CSN2,SULT1E1	0.98052996	0.008547373548387083	150	99	false	2	1	-1	false
C3orf18	HPGD	0.98051566	0.008554286927939247	92	142	true	1	1	0	false
IQCF3	HK1	0.98051137	0.008561194283006945	119	147	true	1	1	0	false
C5orf46	CSN2,SULT1E1	0.98048985	0.008568106502525152	98	99	true	1	1	0	true
PFKFB4	DNAI1	0.9804755	0.008575019053627675	64	163	true	1	1	0	false
FCHSD1,PCDHGC5	BICD1	0.9804622	0.008581931273644372	115	132	true	1	2	1	true
RABL3	S100A9	0.9804586	0.008588837051039633	111	105	true	2	1	-1	false
HK1	MRPL52	0.98045415	0.008595736933249332	147	79	false	1	1	0	false
CASQ1	CXCL5	0.98045135	0.008602629893014302	112	106	true	1	2	1	false
MST1R	BTG2	0.98044646	0.008609517257861521	72	94	false	2	1	-1	false
HERC4	IQCF3	0.9804432	0.00861639801382763	88	119	true	1	1	0	false
COL28A1	TRIB2	0.9803963	0.008623299585427069	86	134	true	2	1	-1	false
TAC4	HK1	0.9803571	0.008630217099811599	75	147	true	1	1	0	true
CSMD1	IQCF3	0.98035294	0.008637128544542017	143	119	true	1	1	0	true
CSMD1	MESD	0.9803491	0.008644033730407452	143	136	true	1	1	0	true
ANXA11	DIPK1C	0.980348	0.008650930952380897	87	121	true	0	1	1	false
SNX17,TRIM54,NRBP1,PPM1G,FNDC4	SLC41A2	0.98033017	0.008657830701314873	27	76	false	1	1	0	false
HPGD	ECE1	0.98032665	0.008664724017521941	142	158	true	1	1	0	false
IL7R	ECE1	0.9803213	0.008671612057535971	60	158	true	0	1	1	false
MYBPC3	SHISA2	0.9802873	0.008678512737499866	42	80	true	0	1	1	false
LMAN2	PPARA	0.980271	0.008685414978138684	30	137	true	1	1	0	false
BRF1	KEAP1	0.9802596	0.008692315717852561	133	152	true	1	1	0	true
SSR1	HPGD	0.9802457	0.008699216519026831	116	142	true	2	1	-1	false
PSMB5	C3orf18	0.98021644	0.008706126957605864	78	92	true	1	1	0	false
MATN3	DPP6	0.9801851	0.008713048311526417	91	131	true	1	1	0	false
SPAST	ECE1	0.9801768	0.008719966214196684	144	158	true	1	1	0	true
FCHSD1,PCDHGC5	IER3	0.9801598	0.00872688608587413	115	5	false	1	1	0	false
BICD1	IQCF3	0.9801519	0.008733802263681478	132	119	true	2	1	-1	true
CCNB1IP1	CSH1|CSH2	0.98011816	0.008740730814170261	93	157	true	2	1	-1	false
PFKFB4	CPA2	0.9801176	0.008747651105589949	64	97	true	1	1	0	false
SNX17,TRIM54,NRBP1,PPM1G,FNDC4	SERPINA10	0.98010445	0.008754570968342534	27	175	true	1	1	0	true
RAB6A	PPARA	0.9800808	0.008761496916873335	104	137	true	2	1	-1	false
HPGD	VTN	0.9800772	0.008768416509609467	142	2	false	1	1	0	false
GJD2	SNX17,TRIM54,NRBP1,PPM1G,FNDC4	0.9800571	0.008775339981412555	89	27	false	2	1	-1	false
HPGD	ZWINT	0.98005694	0.008782254978328186	142	138	true	1	1	0	true
RELB	METTL1	0.980051	0.008789165092821793	38	141	true	2	1	-1	true
TXNRD3NB	NMRAL1	0.98004085	0.00879607293753859	82	151	true	2	1	-1	false
MRPL52	C3orf18	0.9800402	0.008802972645240992	79	92	true	1	1	0	false
IQCF3	OPTC	0.98002267	0.008809874657195738	119	167	true	1	1	0	true
RABL3	OPTC	0.98001647	0.008816771975308613	111	167	true	2	1	-1	false
IQCF3	MATN3	0.98001474	0.008823661850709374	119	91	false	1	1	0	false
SPAST	CSF3	0.9800079	0.008830547447595483	144	173	true	1	1	0	true

## Sheet: Table S3
Table S3.Findings on the association between MI-related phenotypes and network regulators . The association between serum protein levels and quantitative phenotypes was assessed using linear regression. For discrete traits, either logistic regression or Cox proportional-hazards models were employed. All regression analyses were adjusted for age and sex. Benjamini-Hochberg false discovery rate (FD…
Aptamer	Network regulator	Top associated A-protein in LD clusters	Number of network targets	CAC				Plaque severity				Metabolic syndrome				T2D				Incident MI					Incident HF
				Beta	SE	P-value	P-value adj	Beta	SE	P-value	P-value adj	Beta	SE	P-value	P-value adj	Beta	SE	P-value	P-value adj	Hazard ratio	95% CI low	95% CI high	P-value	P-value adj	Hazard ratio	95% CI low	95% CI high	P-value	P-value adj
10702-1	COL28A1		478	0.187427	0.0326914	1.04135e-08	6.85363e-07	0.108761	0.0334225	0.00113746	0.0244538	0.470702	0.0378857	1.92958e-35	6.25012e-34	0.28739	0.0452846	2.20523e-10	3.86339e-09	1.3757	1.259	1.50321	1.75595e-12	7.99835e-10	1.59502	1.43897	1.76801	6.25468e-19	2.28811e-16
20972-37	NUDT21		396	0.189256	0.0322276	4.56219e-09	3.53616e-07	0.1497	0.0330588	5.946e-06	0.000619064	0.463826	0.0370431	5.71325e-36	1.91881e-34	0.328975	0.0441659	9.43132e-14	2.52704e-12	1.34245	1.23465	1.45966	5.3691e-12	1.77864e-09	1.41251	1.2789	1.56008	9.61379e-12	5.21535e-10
17735-130	GABARAP		143	0.209811	0.0327349	1.59076e-10	1.918e-08	0.1483	0.0335634	9.93804e-06	0.000905356	0.37018	0.0371976	2.47856e-23	4.16216e-22	0.153234	0.0453191	0.000721644	0.00332029	1.3539	1.24148	1.47649	7.33985e-12	2.22887e-09	1.68556	1.52043	1.86862	3.24678e-23	3.38036e-20
9197-4	LGALS9		94	0.159516	0.0314943	4.22777e-07	1.50771e-05	0.153939	0.0328201	2.7271e-06	0.000332155	0.423216	0.0345747	1.88623e-34	5.80036e-33	0.237551	0.0412304	8.33388e-09	1.15033e-07	1.26271	1.16939	1.36348	2.61062e-09	2.60633e-07	1.31593	1.20273	1.43979	2.20428e-09	6.83607e-08
22367-17,19558-10	C11orf49,LRP4	C11orf49	1208	-0.140509	0.0348477	5.60832e-05	0.000832046	-0.134283	0.0365507	0.000238896	0.00925155	-0.348778	0.0375107	1.42986e-20	2.06763e-19	-0.284693	0.0443224	1.33415e-10	2.44919e-09	0.868305	0.796918	0.946086	0.00125485	0.010083	0.821374	0.743611	0.907269	0.000105454	0.000754215
6280-11	PCDH8		131	0.130844	0.0317861	3.90871e-05	0.000617267	0.00966847	0.032403	0.765412	0.905965	0.283723	0.0360892	3.78868e-15	3.7063e-14	0.189003	0.0442661	1.95739e-05	0.000140132	1.17895	1.08353	1.28277	0.000131769	0.00171488	1.13488	1.02695	1.25416	0.0130843	0.038052
5437-63	FABP3		98	0.117634	0.0340284	0.000550756	0.00491603	0.109167	0.0350896	0.00186396	0.0333772	1.03436	0.0444673	1.09978e-119	8.01519e-117	0.54451	0.046329	6.80591e-32	8.70201e-30	1.28773	1.17913	1.40633	1.84781e-08	1.17103e-06	1.52849	1.38547	1.68627	2.56868e-17	6.24019e-15
4129-72	CFB		97	0.152244	0.0311959	1.09139e-06	3.45426e-05	0.152806	0.0320008	1.79641e-06	0.000234834	0.188335	0.0346623	5.52815e-08	2.5165e-07	0.358517	0.0431163	9.1653e-17	3.21138e-15	1.09417	1.00845	1.18717	0.0306167	0.109918	1.14234	1.03628	1.25926	0.00743194	0.0239579
15364-101	APOC1		44	-0.145503	0.033021	1.07239e-05	0.00022365	-0.0336875	0.0335726	0.315657	0.621732	-0.427442	0.0390287	6.50093e-28	1.45781e-26	-0.425168	0.048021	8.45989e-19	3.55224e-17	0.780826	0.715514	0.8521	2.83826e-08	1.66817e-06	0.790869	0.713472	0.876661	8.00336e-06	8.65485e-05
8696-15	GAL3ST1		42	0.0642268	0.0321236	0.0456211	0.130326	0.104384	0.0329465	0.0015334	0.0293319	0.363112	0.0363527	1.7103e-23	2.90552e-22	0.240581	0.0440077	4.58251e-08	5.6992e-07	1.14585	1.05477	1.24481	0.00127474	0.0102204	1.13532	1.03056	1.25073	0.0101896	0.031059
9742-59	DDX39B		36	0.109202	0.0316008	0.000553375	0.00492783	0.00626159	0.0320495	0.845101	0.939317	0.250927	0.0357793	2.32932e-12	1.71997e-11	0.107384	0.0439088	0.0144602	0.0415725	1.22006	1.12263	1.32596	2.81495e-06	7.46013e-05	1.22773	1.11043	1.35742	6.21434e-05	0.000484386
5452-71	ASGR1		28	0.134953	0.0321708	2.77586e-05	0.00047171	0.0872857	0.0330527	0.00827102	0.0857457	0.714252	0.039089	1.37174e-74	2.22161e-72	0.45957	0.0442343	2.7693e-25	2.17018e-23	1.2698	1.16683	1.38185	3.09337e-08	1.76129e-06	1.41251	1.28231	1.55593	2.564e-12	1.5836e-10
10721-76	HSPA1A		19	0.137086	0.0323874	2.34913e-05	0.00041722	0.0638082	0.0329526	0.052823	0.247572	0.263497	0.0361776	3.25445e-13	2.662e-12	0.280382	0.044148	2.13971e-10	3.76673e-09	1.27321	1.1681	1.38777	3.91645e-08	2.08344e-06	1.39536	1.25981	1.5455	1.66405e-10	6.99972e-09
11318-20	APOA5		19	-0.205708	0.0317496	1.00851e-10	1.29842e-08	-0.0438831	0.0327266	0.179952	0.473517	-0.493111	0.0377728	5.97749e-39	2.2572e-37	-0.19283	0.0440155	1.18155e-05	8.92342e-05	0.854543	0.786152	0.928883	0.000221336	0.00258096	0.830195	0.753484	0.914717	0.00016857	0.00109985
18901-26	HSPA1B		13	0.150049	0.0323864	3.69109e-06	9.31478e-05	0.0715596	0.0329644	0.0299451	0.179078	0.214567	0.0357451	1.94071e-09	1.03771e-08	0.176611	0.0437424	5.40181e-05	0.000345034	1.22664	1.12806	1.33383	1.7598e-06	5.05313e-05	1.38928	1.25799	1.53426	8.4972e-11	3.94443e-09
6256-9	LY6G6C		14	0.130294	0.0325967	6.50075e-05	0.000931693	0.0196079	0.0331661	0.554385	0.792249	0.289844	0.0364261	1.76188e-15	1.77356e-14	0.216081	0.0445994	1.26662e-06	1.18958e-05	1.21779	1.12039	1.32365	3.60866e-06	9.22803e-05	1.18151	1.06858	1.30638	0.00113807	0.00524952
5982-50	CFHR1		331	0.0754224	0.0321016	0.0188367	0.0669555	0.0374447	0.0326237	0.251061	0.555186	0.321334	0.0364558	1.20404e-18	1.54763e-17	0.149416	0.0444273	0.000770537	0.00350541	1.15526	1.06306	1.25546	0.000671843	0.00607493	1.16256	1.05227	1.28441	0.00305766	0.0116185
9878-3,16587-1	CSN2,SULT1E1	SULT1E1	305	-0.232931	0.0339541	7.6893e-12	1.39066e-09	-0.141184	0.0351198	5.81825e-05	0.00318823	-0.192345	0.0381792	4.70554e-07	1.8926e-06	-0.12607	0.0466665	0.00690239	0,022660	0.892308	0.815214	0.976693	0.0134557	0.0610238	0.836296	0.754096	0.927456	0.000707653	0.00357903
12746-4	CYTH4		91	-0.11422	0.0340997	0.000815149	0.00659411	-0.0728056	0.0351179	0.0381558	0.20785	-0.201081	0.0371095	6.00705e-08	2.72769e-07	-0.167541	0.0450757	0.000201702	0.00111702	0.888728	0.815117	0.968986	0.00749167	0.0394316	0.829894	0.751694	0.91623	0.000222012	0.00138767
3397-7	PTPN11		83	0.146475	0.0322563	5.72724e-06	0.000133448	0.067762	0.0327346	0.0384485	0.208647	0.159319	0.0354224	6.8702e-06	2.32451e-05	0.130651	0.0436786	0.00277885	0.0106255	1.15126	1.0577	1.25309	0.00112541	0.00921889	1.31731	1.19212	1.45565	6.33306e-08	1.31872e-06
3074-6	LBP		43	0.0853102	0.0312297	0.00632229	0.0300903	0.0297801	0.0319525	0.351331	0.652509	0.134375	0.0349434	0.000120308	0.00032868	0.143569	0.0431712	0.000882354	0.00395	1.14279	1.05098	1.24261	0.00178595	0.0133498	1.29223	1.17103	1.42598	3.36254e-07	5.6336e-06
3186-2	C2		32	0.123655	0.0340195	0.00028087	0.00294681	0.0936532	0.034482	0.00660749	0.0737449	0.303074	0.0414875	2.76848e-13	2.28761e-12	0.454866	0.0536475	2.27531e-17	8.32534e-16	1.12043	1.01967	1.23116	0.0180309	0.0749197	1.18942	1.0627	1.33126	0.00254568	0.0100612
5028-59	CD163		13	0.118433	0.0308968	0.000127991	0.001586	0.0361074	0.0312736	0.248268	0.551688	0.341841	0.0352428	3.02692e-22	4.82717e-21	0.329148	0.0434302	3.488e-14	9.73968e-13	1.16265	1.07177	1.26122	0.000284338	0.0031115	1.08303	0.982025	1.19441	0.110305	0.207138
7145-1	ITIH3		11	0.0976864	0.0327608	0.00287893	0.0165383	0.103623	0.0331429	0.0017687	0.0324693	-0.510215	0.0376994	9.88251e-42	4.28713e-40	-0.203758	0.044913	5.71329e-06	4.62136e-05	1.17962	1.07982	1.28864	0.000249629	0.00280323	1.13498	1.02281	1.25946	0.0170934	0.0469391
18196-8	AFM		19	0.0213499	0.0313982	0.496554	0.666871	-0.024504	0.0318096	0.441102	0.717336	0.505727	0.0366642	2.79014e-43	1.287e-41	0.273732	0.0427823	1.57167e-10	2.84934e-09	0.87697	0.808353	0.951411	0.00158752	0.0122102	0.859267	0.779185	0.94758	0.00237616	0.00950985
7638-30	LMAN2		973	-0.0667852	0.0312378	0.0325667	0.100724	-0.0266041	0.0317281	0.401748	0.689576	-0.0459174	0.0348193	0.187259	0.243399	-0.04135	0.0429107	0.335232	0.474863	0.864485	0.795905	0.938974	0.000554187	0.00521151	0.820018	0.743566	0.90433	7.07162e-05	0.000534072
20460-22	IFT20		831	0.0778852	0.0315363	0.0135546	0.0526825	0.0729601	0.0321815	0.0233814	0.155054	0.22556	0.0349931	1.14963e-10	7.03451e-10	0.0868831	0.0432162	0.0443856	0.101501	1.11678	1.03019	1.21065	0.0073125	0.0387871	1.22913	1.11791	1.35141	2.01335e-05	0.000189823
18414-26	ARL5A		543	-0.116077	0.0332963	0.000494082	0.00455467	-0.0832406	0.0346017	0.0161425	0.128435	-0.107349	0.036926	0.00364739	0.00745226	-0.0324288	0.0452491	0.473576	0.608809	0.840832	0.773337	0.914219	4.89346e-05	0.00078554	0.772652	0.701461	0.851067	1.69664e-07	3.11464e-06
12355-223	MRRF		251	-0.0901468	0.0341657	0.00835195	0.036949	-0.0468424	0.0351916	0.183166	0.476705	0.107846	0.0386683	0.00528698	0.0104111	0.124589	0.0475526	0.00879246	0.0275966	0.886396	0.811889	0.96774	0.0071029	0.0379516	0.834645	0.754291	0.92356	0.000465951	0.00256872
20083-1	RAB6A		236	-0.115104	0.0304281	0.000156811	0.00186698	-0.0615578	0.0313137	0.0493171	0.238479	-0.186506	0.0344634	6.24297e-08	2.82426e-07	-0.0944137	0.0421303	0.0250264	0.0645637	0.858462	0.793229	0.929059	0.000153817	0.00193279	0.886323	0.808147	0.972061	0.0104239	0.031588
7812-11	S100A9		181	-0.0709868	0.0328051	0.0305181	0.0964915	-0.0287806	0.0334563	0.389655	0.67873	0.168951	0.0372969	5.90179e-06	2.02315e-05	0.173687	0.0457705	0.000147797	0.000850824	0.940463	0.864452	1.02316	0.153418	0.32617	0.863617	0.78241	0.953253	0.00361248	0.0133644
15514-26	BCHE		142	0.033392	0.0312085	0.284685	0.472972	-0.0309224	0.0317077	0.329444	0.634511	0.223949	0.034552	9.08243e-11	5.64303e-10	0.152632	0.0424585	0.000324565	0.0016896	0.907418	0.835124	0.985969	0.0218167	0.0859462	0.849994	0.770061	0.938225	0.00125775	0.00569703
4159-130	CFH		140	0.142469	0.0314848	6.17532e-06	0.000142577	0.0474397	0.0321877	0.140523	0.416653	0.373809	0.0360798	3.74493e-25	7.0343e-24	0.26142	0.0436109	2.04273e-09	3.09509e-08	1.0252	0.945805	1.11126	0.545079	0.726848	1.08487	0.984597	1.19536	0.0997078	0.191869
23646-5	AIPL1		138	-0.101078	0.0342705	0.00319798	0.0179012	-0.120434	0.0357464	0.000754102	0.0195598	-0.139806	0.037287	0.000177217	0.000468296	-0.0518979	0.0458829	0.258016	0.390939	0.875317	0.803862	0.953123	0.00217703	0.0155551	0.78068	0.708631	0.860054	5.39961e-07	8.5735e-06
13439-6	IQCF3		129	-0.0935384	0.0336039	0.00539619	0.0267555	-0.0294865	0.0345877	0.39393	0.682262	0.146783	0.0386037	0.000143354	0.000385238	0.128081	0.0470583	0.00649361	0.0216138	0.923321	0.846473	1.00714	0.0719568	0.199021	0.819503	0.74283	0.904089	7.13527e-05	0.000537765
16908-5	OMG		117	-0.141495	0.0307513	4.29978e-06	0.000104349	-0.0882248	0.0313926	0.00494841	0.0623945	-0.102096	0.0343977	0.00299646	0.00623414	-0.0941474	0.0425831	0.0270421	0.0687657	0.900838	0.830573	0.977048	0.0117236	0.0553022	0.85539	0.776488	0.94231	0.00155948	0.00672898
4995-16	HPGD		116	-0.117592	0.0324085	0.000287928	0.00299603	-0.0451883	0.0331366	0.172663	0.462209	-0.0682484	0.0357168	0.0560274	0.0854957	-0.0814897	0.0435173	0.0611261	0.130345	0.897519	0.826197	0.974999	0.0104895	0.0511356	0.819161	0.744755	0.901001	4.03144e-05	0.000338883
15584-9,7885-17	CFHR5,CFHR2	CFHR5	110	0.0544829	0.0307635	0.0766151	0.18755	0.0176579	0.0314035	0.573917	0.802379	-0.207821	0.0346962	2.10168e-09	1.11885e-08	-0.197205	0.0429082	4.30751e-06	3.60426e-05	1.11258	1.02698	1.20532	0.009006	0.0454856	1.17257	1.06629	1.28944	0.00102335	0.0048461
9598-23	CSMD1		90	-0.0652774	0.0320643	0.0418186	0.121753	-0.0724297	0.0327342	0.0269212	0.168703	0.0987771	0.0358284	0.0058343	0.0113813	0.110816	0.0442675	0.0123034	0.0365094	0.904925	0.831763	0.984522	0.0202002	0.0808895	0.85336	0.771817	0.943518	0.00197097	0.00810634
8388-24	SPAST		80	-0.168768	0.0336119	5.31163e-07	1.85476e-05	-0.0910758	0.0349365	0.0091367	0.0908134	-0.0653	0.0378117	0.084171	0.121593	0.0751836	0.0463935	0.105111	0.197182	0.850274	0.780074	0.926791	0.000224942	0.00260828	0.770573	0.698492	0.850093	1.98112e-07	3.59164e-06
7065-1	MPIG6B		38	-0.0761368	0.0305974	0.0128653	0.0509779	-0.0174558	0.0309819	0.573149	0.802379	-0.292279	0.0348466	4.96196e-17	5.68597e-16	-0.273796	0.0426551	1.37312e-10	2.51439e-09	0.927728	0.856348	1.00506	0.0662938	0.188362	0.838523	0.763067	0.921441	0.000251681	0.00154139
2985-35	CXCL1		35	-0.00171981	0.0311423	0.955962	0.97733	0.0259489	0.031825	0.414866	0.698738	0.100874	0.0347464	0.00369416	0.00753935	0.173707	0.0428549	5.04847e-05	0.000325289	1.0708	0.98848	1.15998	0.0937238	0.237669	1.14061	1.03655	1.25513	0.00703142	0.0229079
21526-88	IZUMO1		24	0.0938626	0.0309043	0.00239975	0.0144204	0.0207268	0.0312104	0.506626	0.763185	0.179241	0.03426	1.67866e-07	7.15445e-07	0.0731397	0.0428409	0.0877772	0.171783	1.21687	1.12329	1.31824	1.52651e-06	4.57826e-05	1.40248	1.27409	1.54381	5.02483e-12	2.86258e-10
6350-43	APOC2		27	-0.140784	0.0343278	4.1743e-05	0.000656479	-0.0941527	0.0355574	0.00809928	0.0845667	-0.213762	0.0381531	2.10976e-08	1.00892e-07	0.00510455	0.0467207	0.912999	0.947179	0.83118	0.76204	0.906592	3.00528e-05	0.000536826	0.794406	0.71914	0.87755	5.84393e-06	6.62373e-05
16765-52	PPBP		26	-0.0235713	0.0318876	0.45982	0.637896	-0.020502	0.0323206	0.525865	0.773308	-0.18227	0.0357177	3.34208e-07	1.36837e-06	-0.0678059	0.0436087	0.119977	0.21849	0.892169	0.821595	0.968805	0.00665353	0.0362956	0.799383	0.725117	0.881256	6.76924e-06	7.50901e-05
23396-21	TWF2		17	0.0610111	0.0313641	0.0517986	0.142095	0.0527455	0.0317084	0.0962209	0.339757	0.139529	0.0347522	5.94565e-05	0.000172706	-0.0122008	0.0433115	0.778173	0.855568	1.19194	1.09795	1.29397	2.79107e-05	0.000506003	1.32202	1.19756	1.45941	3.13414e-08	7.16038e-07
21955-36	BAG6		13	-0.0104235	0.0327961	0.750629	0.851592	-0.0285153	0.0332825	0.391575	0.68034	-0.370423	0.0375096	5.32123e-23	8.77401e-22	-0.292086	0.0456194	1.52689e-10	2.77505e-09	0.993838	0.910951	1.08427	0.889352	0.947558	1.16288	1.04799	1.29036	0.00446702	0.0159508
10356-21	JUN		12	-0.0945149	0.0339461	0.00538456	0.0267502	-0.0635138	0.0349816	0.0694261	0.285182	0.168645	0.0385611	1.22304e-05	4.00247e-05	0.176133	0.0470271	0.000180139	0.00100826	0.945147	0.865565	1.03204	0.208715	0.400504	0.848373	0.766463	0.939036	0.00150262	0.0065654
8485-7	KEAP1		12	-0.113018	0.0337501	0.000817877	0.00660212	-0.0789559	0.034932	0.0238041	0.156938	-0.182682	0.0370355	8.11318e-07	3.15354e-06	-0.161015	0.0447961	0.000325144	0.00169019	0.90559	0.830037	0.98802	0.0256727	0.0967843	0.841674	0.762404	0.929185	0.000637164	0.00329337
13451-2,22816-4,12845-18,21823-5,12616-45	FNDC4,PPM1G,NRBP1,TRIM54,SNX17	NRBP1	1333	-0.0832349	0.0331539	0.0120842	0.0488255	-0.00366803	0.0340248	0.914151	0.964716	0.163161	0.0379237	1.69005e-05	5.40224e-05	0.0187668	0.0456412	0.680939	0,781873	0.968151	0.888694	1.05471	0.458815	0.660226	0.848476	0.769354	0.935734	0.00100221	0.00476148
13021-12	EMID1		655	-0.121263	0.0339596	0.000359119	0.00356584	-0.0303971	0.0348071	0.3825	0.680854	0.125447	0.0384491	0.00110369	0.00255131	0.0759297	0.0466963	0.103942	0.197634	0.91723	0.841285	1.00003	0.0500804	0.157648	0.796995	0.721372	0.880545	8.15794e-06	9.09952e-05
2640-3	MST1R		624	0.0257749	0.0359162	0.473012	0.647579	0.0576351	0.0369253	0.118557	0.383228	0.296644	0.039202	3.8171e-14	3.39257e-13	0.238211	0.047791	6.21435e-07	6.1452e-06	1.0906	0.996769	1.19327	0.0588309	0.173467	1.04756	0.939884	1.16756	0.401143	0.539895
25041-11	PFKFB4		600	-0.0849666	0.0334942	0.0112177	0.0462845	0.007175	0.0341735	0.833701	0.933939	0.215742	0.0386951	2.46901e-08	1.17149e-07	0.149575	0.0467673	0.00138246	0.00583404	0.963387	0.88316	1.0509	0.400465	0.607365	0.900429	0.81371	0.996389	0.0423594	0.0984111
5089-11	IL7R		579	-0.032553	0.0333239	0.328682	0.519166	-0.0417269	0.0336309	0.214705	0.518994	-0.243854	0.0394093	6.10368e-10	3.45907e-09	-0.137211	0.0478548	0.00414084	0.0148516	0.935581	0.855619	1.02302	0.14408	0.314859	1.00127	0.90259	1.11075	0.98083	0.987196
2697-7	PF4		559	-0.0413803	0.0330346	0.210396	0.383806	-0.00843999	0.0333961	0.800482	0.91912	-0.108644	0.0365153	0.00292708	0.00610549	-0.0971457	0.0447735	0.0300286	0.0748455	0.930979	0.854551	1.01424	0.10176	0.25157	0.841324	0.762381	0.92844	0.000588338	0.0030834
24279-30	UTP6		416	-0.0784672	0.0332251	0.018229	0.0654691	-0.00881328	0.0339182	0.794988	0.91711	0.0949236	0.0375262	0.0114216	0.0208206	0.0524971	0.0457103	0.250773	0.383152	0.910708	0.836311	0.991724	0.0314683	0.112302	0.816276	0.740291	0.90006	4.65966e-05	0.000379437
12041-33,13083-18	HSPA1L,VARS1	VARS1	423	0.00746099	0.0332502	0.822463	0.898361	0.019351	0.0338848	0.567944	0.80047	0.443366	0.0383756	7.10312e-31	1.81005e-29	0.285671	0.0461669	6.10122e-10	1.00601e-08	1.08508	0.996026	1.1821	0.0616467	0.178783	1.0663	0.961959	1.18195	0.221784	0.351841
10449-31	SHISA2		355	-0.0737589	0.0324805	0.023196	0.078067	-0.00197964	0.0331442	0.952372	0.980767	0.255477	0.0370599	5.43897e-12	3.9015e-11	0.187769	0.0450907	3.12368e-05	0.000210986	1.01953	0.936332	1.11013	0.656058	0.806706	0.927018	0.839417	1.02376	0.134573	0.241034
9100-32	C5orf46		325	-0.105713	0.0343807	0.00211776	0.0130784	-0.018394	0.0351154	0.600405	0.818866	0.0968461	0.0388414	0.0126536	0.0227645	0.0654779	0.0471964	0.165335	0.279668	0.891181	0.816236	0.973007	0.0101549	0.0497707	0.83522	0.754389	0.924711	0.000525946	0.00282677
9276-7	CPA2		269	-0.131802	0.0348369	0.000156447	0.00186557	-0.0678067	0.0358576	0.0586242	0.262925	0.000204778	0.0387662	0.995785	0.997274	-0.0145854	0.0471611	0.757117	0.840626	0.878046	0.803551	0.959447	0.00403851	0.0247604	0.80052	0.723909	0.885238	1.45776e-05	0.000144386
21975-22	ICA1		247	-0.0772586	0.0331423	0.0197857	0.0692099	-0.00740171	0.0337276	0.826295	0.931504	0.154954	0.0377393	4.02719e-05	0.000120436	0.0457237	0.0458392	0.318531	0.45743	0.937917	0.860524	1.02227	0.144658	0.315156	0.855831	0.774892	0.945224	0.0021312	0.00866266
14341-8	DIPK1C		219	-0.133898	0.0317164	2.46603e-05	0.000431638	-0.0760111	0.0323614	0.0188329	0.13798	-0.00133091	0.0353663	0.969981	0.976412	-0.0390002	0.0434695	0.36962	0.511835	0.906523	0.834173	0.985149	0.0207486	0.0824964	0.839038	0.760634	0.925524	0.000454533	0.00252295
7123-25	MRPL52		201	-0.0904593	0.0340249	0.00787031	0.0353133	-0.036369	0.0348328	0.296438	0.603183	0.0996616	0.038011	0.00874374	0.0164365	0.0515138	0.0465292	0.268239	0.402496	0.929563	0.850572	1.01589	0.106957	0.260424	0.848604	0.765541	0.940679	0.00178694	0.00748891
11325-8	BTG2		191	-0.0707701	0.0328482	0.0312505	0.0976926	-0.0292171	0.0336534	0.385298	0.676351	0.148056	0.0373436	7.34866e-05	0.000209371	0.157506	0.04584	0.000590384	0.0028049	0.937452	0.862284	1.01917	0.129867	0.29531	0.885512	0.802561	0.977036	0.0153972	0.0432428
11618-83	MYB		155	-0.110302	0.0323354	0.000651788	0.00555043	-0.0295956	0.0330476	0.370497	0.666154	0.0985874	0.0359423	0.00608931	0.011832	0.0576022	0.0438825	0.189303	0.308956	0.880749	0.809433	0.958349	0.00320384	0.0206451	0.845621	0.765518	0.934105	0.000958413	0.00460746
21799-15	HOMER3		150	-0.0274342	0.0335409	0.413434	0.596703	0.0177711	0.0341488	0.602783	0.820776	0.32364	0.0392598	1.67172e-16	1.84879e-15	0.205949	0.0472359	1.30056e-05	9.71155e-05	1.00729	0.922279	1.10013	0.871755	0.937764	0.992053	0.894866	1.0998	0.87945	0.918175
23652-15	PIPOX		150	0.0750252	0.0307907	0.0148589	0.0562214	0.04625	0.031365	0.140327	0.416242	0.146206	0.0330761	9.85662e-06	3.27864e-05	0.175457	0.0400181	1.1628e-05	8.8001e-05	1.06207	0.981146	1.14966	0.136426	0.305178	1.06653	0.970115	1.17253	0.182739	0.306443
25118-45	BICD1		143	-0.0967825	0.0348445	0.00549676	0.0271655	-0.0373117	0.0357172	0.296189	0.603183	0.100122	0.038719	0.00971349	0.018073	0.0649694	0.0473951	0.170436	0.285565	0.89225	0.813209	0.978973	0.0159968	0.0691077	0.755809	0.677907	0.842662	4.54829e-07	7.34987e-06
9876-20	ALDOC		143	0.0504094	0.0330086	0.126782	0.270363	0.0283638	0.0335876	0.398406	0.686665	0.0788159	0.0364442	0.0305682	0.0501083	0.0393199	0.0449067	0.381252	0.522287	0.901326	0.82554	0.98407	0.0204329	0.0815527	0.83465	0.753371	0.924698	0.000544982	0.00290551
3208-2	MATN3		117	-0.0353714	0.0341008	0.299662	0.488987	0.00779808	0.0348492	0.822939	0.929713	0.278167	0.0386229	5.92781e-13	4.70097e-12	0.196705	0.0468781	2.71567e-05	0.000186188	0.975297	0.893195	1.06495	0.577181	0.751831	0.913946	0.823874	1.01387	0.0891619	0.175767
11556-19	ARFGAP1		111	-0.0302911	0.0320569	0.344745	0.536176	-0.0171082	0.0325457	0.59912	0.81864	0.640566	0.0411121	9.80784e-55	7.07718e-53	0.187037	0.0451834	3.48042e-05	0.000232496	1.03301	0.949205	1.12422	0.451815	0.655028	0.910859	0.825168	1.00545	0.0640027	0.13536
13131-5	HK1		110	-0.0642498	0.0331978	0.0530003	0.144142	0.0045389	0.0339245	0.893565	0.95768	0.197533	0.0378604	1.81444e-07	7.70158e-07	0.131196	0.046061	0.00439519	0.0156102	0.954797	0.877107	1.03937	0.285413	0.493476	0.889302	0.805548	0.981765	0.0200919	0.0535326
5384-67	BRF1		94	-0.083329	0.0336155	0.0132113	0.0517038	-0.0198832	0.0342659	0.561738	0.796953	0.0946293	0.0376877	0.0120432	0.0217631	0.105133	0.0462097	0.0228985	0.0601603	0.928087	0.850395	1.01288	0.0943022	0.238582	0.852387	0.770949	0.942428	0.00182518	0.00760852
19356-20	TOM1L2		94	-0.0305388	0.0313792	0.330492	0.520941	0.0415132	0.0319894	0.194384	0.489859	0.222322	0.0355047	3.80633e-10	2.21217e-09	0.148879	0.0434874	0.000618217	0.00290682	1.02981	0.94904	1.11746	0.480857	0.67772	1.03638	0.94026	1.14233	0.471769	0.604156
18942-11	PSMB9		75	-0.0160254	0.0319751	0.616263	0.75673	-0.0638913	0.0327077	0.0507722	0.242641	-0.375324	0.0362982	4.64518e-25	8.70284e-24	-0.235446	0.043801	7.643e-08	9.10166e-07	0.960906	0.883439	1.04517	0.352425	0.564127	0.986637	0.893648	1.0893	0.78995	0.85838
5698-60	TNXB		60	-0.0722023	0.0307393	0.0188686	0.0670373	-0.0434758	0.0310793	0.161853	0.446764	-0.351726	0.0349042	6.98959e-24	1.20998e-22	-0.203134	0.0427726	2.04247e-06	1.83094e-05	0.90346	0.832409	0.980576	0.0151263	0.0664099	0.902518	0.818902	0.994672	0.0386721	0.0913292
4430-44	COLEC11		59	0.0597821	0.0314027	0.0570014	0.151287	0.0283017	0.0319079	0.375089	0.670012	0.179021	0.034921	2.95222e-07	1.21833e-06	0.416148	0.0437448	1.8508e-21	1.00661e-19	1.00102	0.92031	1.08882	0.980947	0.990512	1.08677	0.984242	1.19998	0.0998017	0.191869
18286-3	ZWINT		44	-0.113687	0.0349028	0.00113232	0.00835062	-0.0336028	0.035695	0.346507	0.648522	0.106721	0.0393117	0.00663264	0.0128016	0.0429712	0.0480378	0.371038	0.51302	0.895174	0.818815	0.978655	0.014922	0.065671	0.831545	0.748688	0.92357	0.000571848	0.00301347
21249-115	DFFA		36	-0.0833079	0.0364204	0.022213	0.0753933	-0.0439843	0.0374202	0.239828	0.545712	0.168983	0.0417281	5.1302e-05	0.000150519	0.131546	0.051081	0.0100172	0.0307357	1.06668	0.96728	1.1763	0.195871	0.38359	1.02467	0.913884	1.14888	0.676368	0.772386
3681-87	KLK14		25	-0.00708717	0.0319313	0.824361	0.899303	0.0671083	0.0325457	0.0392104	0.211387	0.284894	0.0362074	3.59251e-15	3.5286e-14	0.179506	0.0441412	4.76975e-05	0.00031093	1.05625	0.971422	1.14848	0.200141	0.389487	1.02112	0.925403	1.12674	0.677273	0.772823
3450-4	KLK6		34	-0.0730301	0.0401207	0.0687775	0.173336	-0.042491	0.0409757	0.299745	0.604415	0.227107	0.0450392	4.59682e-07	1.85092e-06	0.199149	0.0551439	0.000304506	0.00160003	1.01181	0.909119	1.12611	0.829722	0.914275	0.883151	0.779306	1.00083	0.0515443	0.114393
5658-64	F13B		27	0.0086144	0.0307888	0.77965	0.871721	-0.000418304	0.0313453	0.989353	0.995505	-0.117004	0.0343426	0.00065689	0.00156964	-0.153493	0.0426915	0.000323903	0.00168735	0.906988	0.83678	0.983086	0.0175515	0.0736841	0.96449	0.877044	1.06065	0.455897	0.589319
7784-1	KNG1		20	0.0342719	0.0331196	0.300814	0.489961	0.0330414	0.0337591	0.327708	0.632504	0.61201	0.0391048	3.2963e-55	2.47664e-53	0.54694	0.0464067	4.61973e-32	6.23492e-30	1.06022	0.971364	1.15721	0.190399	0.376218	1.09801	0.990632	1.21702	0.0749595	0.153456
21217-20	PHB2		21	-0.0275206	0.032827	0.401872	0.58685	-0.00255822	0.0333649	0.938883	0.975282	0.320866	0.0386793	1.08082e-16	1.20813e-15	0.21106	0.0463321	5.229e-06	4.27231e-05	1.03671	0.950823	1.13035	0.413897	0.619579	0.961868	0.868447	1.06534	0.455794	0.589319
5879-51	DCTN2		19	-0.0533574	0.032387	0.0995169	0.228033	-0.081719	0.0333469	0.0142629	0.118947	0.161316	0.0367738	1.1507e-05	3.78443e-05	0.0700305	0.0446922	0.117126	0.214692	1.09448	1.00353	1.19366	0.0413832	0.134944	1.21013	1.09283	1.34001	0.000245929	0.00151251
8059-1	THPO		18	-0.116842	0.0351332	0.00088814	0.00702741	-0.0605397	0.0360718	0.0932866	0.335283	-0.297952	0.04029	1.41218e-13	1.20093e-12	-0.311472	0.0487956	1.73426e-10	3.12853e-09	0.91485	0.832119	1.00581	0.0657333	0.186989	0.958773	0.860316	1.0685	0.446331	0.581234
2730-58	MICA		18	0.0447792	0.0314022	0.153931	0.310231	0.0349684	0.0318162	0.271735	0.578559	0.122269	0.035532	0.000579349	0.00139672	0.0945155	0.0439578	0.0315441	0.0777455	1.0703	0.984935	1.16306	0.109151	0.263883	1.23573	1.11847	1.36529	3.17158e-05	0.000275829
4152-58	KLKB1		18	-0.0579513	0.0325557	0.0751239	0.184973	-0.0077652	0.0333187	0.815716	0.927152	0.200519	0.0363137	3.35438e-08	1.56309e-07	0.101689	0.0449038	0.0235369	0.0613946	0.837965	0.768317	0.913926	6.52636e-05	0.000970697	0.927087	0.837731	1.02598	0.143178	0.253087
7955-195	ITIH1		19	-0.0130405	0.0313141	0.677103	0.802633	-0.00105252	0.0317692	0.973571	0.989455	-0.0661659	0.0348303	0.0574773	0.0874519	-0.0520208	0.0433198	0.229807	0.358406	0.841695	0.774713	0.914469	4.63665e-05	0.000754283	0.878334	0.79546	0.969842	0.0103011	0.031351
13988-67	NMRAL1		17	-0.113562	0.0325973	0.000498466	0.00457841	-0.0620373	0.0334202	0.063413	0.273667	-0.0643966	0.036319	0.0762154	0.111582	-0.0649537	0.044257	0.1422	0.249483	0.875221	0.804902	0.951684	0.00181581	0.0135037	0.806146	0.731299	0.888653	1.46158e-05	0.000144386
17791-25	HPCAL1		16	-0.0293816	0.0318625	0.3565	0.547416	-0.0412621	0.0319646	0.19675	0.491585	-0.287182	0.0375471	2.03177e-14	1.85326e-13	-0.321787	0.046985	7.45096e-12	1.56492e-10	0.958535	0.877901	1.04658	0.344876	0.556444	1.09453	0.990734	1.2092	0.0755948	0.15441
4479-14	SERPING1		12	0.0749557	0.0326017	0.021537	0.0739579	0.0284921	0.0330742	0.388986	0.67805	-0.351671	0.0367736	1.14237e-21	1.7454e-20	-0.251238	0.0449863	2.3401e-08	3.01852e-07	0.993431	0.911204	1.08308	0.881151	0.942726	0.993164	0.89729	1.09928	0.894637	0.928729
6245-4	NECTIN2		13	-0.078865	0.0339941	0.0203819	0.0707914	0.00960303	0.0345062	0.780783	0.911281	0.173973	0.038601	6.57635e-06	2.22923e-05	0.142418	0.0469214	0.00240331	0.0093916	1.05781	0.965652	1.15876	0.226884	0.424964	1.08877	0.978434	1.21155	0.118747	0.218102
3389-7	SERPINA5		11	0.0294126	0.0320866	0.359363	0.550126	-0.0152778	0.0327228	0.640581	0.844223	0.216629	0.0354405	9.81009e-10	5.41636e-09	0.322415	0.0432922	9.51749e-14	2.54079e-12	1.01137	0.928404	1.10174	0.795794	0.894583	1.0418	0.941627	1.15263	0.427254	0.564099
15430-165	OPTC		10	-0.0859257	0.033796	0.0110359	0.0456582	-0.0348859	0.0346419	0.313914	0.620445	0.118457	0.0386471	0.00217606	0.0046672	0.106581	0.0472771	0.0241714	0.0627217	0.909439	0.834754	0.990807	0.029916	0.108149	0.812892	0.737214	0.896337	3.25291e-05	0.000281893
21933-7	UBA7		11	-0.0657711	0.0306033	0.0316688	0.0985484	-0.0307897	0.0311889	0.323543	0.628461	-0.112126	0.0343826	0.00110968	0.0025392	-0.0805941	0.0426432	0.058763	0.126411	0.96003	0.885372	1.04098	0.323378	0.535934	0.867751	0.788402	0.955085	0.00374111	0.0137703
4125-52	AGER		10	0.0276859	0.031172	0.374493	0.562979	0.0330485	0.0317197	0.297463	0.603483	-0.169775	0.0349324	1.17324e-06	4.46504e-06	-0.220721	0.0435541	4.0256e-07	4.1148e-06	1.03051	0.949635	1.11827	0.471098	0.670438	1.08896	0.988167	1.20004	0.0854771	0.170198
20934-13	RAB24		739	0.0407912	0.0311796	0.190842	0.35857	0.0311431	0.0316298	0.324813	0.629972	0.135523	0.0346323	9.10865e-05	0.000254344	0.021194	0.0430944	0.622858	0.733342	1.11628	1.02892	1.21106	0.00815423	0.0422005	1.10577	1.00342	1.21856	0.0424763	0.0985882
12511-83	SLC41A2		610	-0.0945818	0.0332839	0.00450542	0.0232495	-0.0443171	0.0344937	0.198866	0.494485	0.146996	0.0376797	9.57224e-05	0.000266167	0.0633664	0.0456666	0.165262	0.279645	0.921755	0.844636	1.00592	0.0676006	0.190841	0.847166	0.766163	0.936733	0.00121839	0.0055567
21361-8	TXNRD3NB		602	0.146617	0.0316563	3.71899e-06	9.35413e-05	0.0234297	0.0326198	0.472593	0.741817	-0.00826056	0.0355836	0.816426	0.851354	-0.000619381	0.0439297	0.988751	0.992925	0.997848	0.918058	1.08457	0.959601	0.981929	1.02257	0.928009	1.12676	0.652165	0.754321
6994-19	C3orf18		354	-0.0878772	0.0332462	0.00823695	0.036568	0.0175732	0.0341052	0.606369	0.822419	0.188272	0.0383177	8.94892e-07	3.4581e-06	0.0713377	0.0458335	0.1196	0.218026	0.972429	0.892415	1.05962	0.523364	0.710654	0.887565	0.803801	0.980058	0.0183616	0.0498026
8106-15	SSR1		342	0.0453064	0.0328237	0.167556	0.327523	0.0469194	0.0338686	0.16595	0.453315	0.405752	0.0352458	1.14698e-30	2.88247e-29	0.109649	0.0431451	0.0110408	0.0334018	1.03968	0.956055	1.13062	0.363071	0.57361	0.930175	0.8388	1.0315	0.170059	0.289396
21208-163,6439-59	CEBPE,C14orf93	CEBPE	309	-0.0677687	0.0336073	0.0438007	0.12617	-0.0447458	0.0342232	0.191053	0.484986	0.0202334	0.0375072	0.589573	0,653408	0.0142414	0.0458847	0.756277	0,839950	0.93716	0.860293	1.0209	0.137188	0.306099	0.845493	0.76771	0.931157	0.000653118	0.00335678
24895-25,7983-1	PCDHGC5,FCHSD1	FCHSD1	292	-0.0701852	0.0346297	0.0427414	0.123826	-0.0691458	0.03592	0.05423	0.251738	0.0186227	0.0388803	0.631957	0,691339	-0.0435924	0.0466512	0.35008	0,490326	0.933417	0.85571	1.01818	0.120257	0.281225	0.810427	0.735805	0.892617	1.99988e-05	0.000188797
11263-57	CASQ1		286	-0.00753241	0.0339339	0.824343	0.899303	-0.0513734	0.0347628	0.139454	0.415602	0.26706	0.0387903	5.7908e-12	4.14164e-11	0.081924	0.0468953	0.080645	0.160541	0.939238	0.85952	1.02635	0.165975	0.344231	0.885434	0.798644	0.981656	0.0207936	0.0551069
6471-53	CFHR4		277	0.0104295	0.0304127	0.731664	0.839662	-0.00425252	0.0309883	0.890849	0.957032	-0.102982	0.0337814	0.00230006	0.00490715	-0.102532	0.0419375	0.0144903	0.0415934	1.07942	0.996924	1.16874	0.0595615	0.174823	1.02429	0.931726	1.12604	0.619481	0.726316
7860-9	HERC4		253	-0.13995	0.0328281	2.05178e-05	0.000377953	-0.0691943	0.0337076	0.0400942	0.213471	0.068478	0.0369586	0.0639063	0.0959319	0.0553517	0.0453248	0.222001	0.348549	0.906323	0.831997	0.987288	0.0242595	0.0933236	0.788029	0.715169	0.868311	1.4893e-06	2.04793e-05
19823-75	SIRT1		248	-0.0702473	0.032616	0.0313046	0.0977753	0.00136889	0.0330856	0.966998	0.986489	0.186832	0.0370147	4.47615e-07	1.80532e-06	0.0975899	0.0450209	0.0301847	0.0751833	0.953563	0.876275	1.03767	0.270211	0.475562	0.914222	0.827057	1.01057	0.0793895	0.160255
12363-70	TRIB2		221	-0.094197	0.0336256	0.00510804	0.0256847	-0.0955958	0.0346399	0.00578544	0.0683763	-0.0569306	0.0377036	0.131056	0.178898	-0.0570454	0.0457515	0.212451	0.336816	0.874177	0.802892	0.95179	0.00194527	0.0142055	0.829694	0.750709	0.916988	0.00025436	0.00155649
12580-7	PSMB5		204	-0.0662109	0.0332982	0.0468173	0.132646	-0.0390252	0.0341517	0.253163	0.558091	0.144405	0.0376198	0.00012377	0.000337588	0.0889177	0.0459957	0.0532148	0.116711	0.974437	0.892659	1.06371	0.562584	0.741833	0.88717	0.800764	0.9829	0.0220293	0.057981
11629-36	TRAF4		204	0.0298174	0.0309244	0.334989	0.526019	-0.0116605	0.0311192	0.70788	0.878102	-0.139553	0.0359585	0.000104053	0.000287142	-0.0830511	0.0439141	0.0585954	0.126157	0.97807	0.901126	1.06158	0.595831	0.764831	0.954955	0.863607	1.05596	0.368937	0.508833
2418-55	APOE		159	-0.0608775	0.0319092	0.0564683	0.150383	-0.069081	0.0324014	0.0330038	0.190294	0.519083	0.038083	2.64482e-42	1.16143e-40	0.00792727	0.043709	0.856081	0.910688	1.09548	1.00645	1.19238	0.0349728	0.119913	1.00087	0.905271	1.10656	0.986449	0.990799
23594-2	NR2C2AP		153	0.11152	0.0315004	0.000403243	0.00387235	0.0532772	0.0319024	0.0949182	0.337281	0.0848663	0.0343657	0.01353	0.0241941	0.0443826	0.0429316	0.301231	0.439514	1.16535	1.07775	1.26008	0.000124205	0.00162515	1.23579	1.12691	1.35518	6.82976e-06	7.56463e-05
12954-71	PPARA		149	-0.0977362	0.0320236	0.00228478	0.0138953	-0.0576644	0.0327054	0.0778762	0.305521	0.0114638	0.035675	0.747953	0.791923	-0.0156491	0.043524	0.719184	0.811384	0.914853	0.84303	0.992796	0.0329009	0.115335	0.812795	0.739469	0.893392	1.7322e-05	0.000167876
22517-106	NSMCE2		137	-0.01502	0.0325254	0.644249	0.778757	-0.0132077	0.0331122	0.689984	0.869594	0.225357	0.0375108	1.88059e-09	1.00704e-08	0.106603	0.0450645	0.0180021	0.0496214	1.016	0.933121	1.10623	0.714712	0.846825	0.892178	0.809453	0.983357	0.0215617	0.0568531
9253-52	ABO		84	-0.0149293	0.0304963	0.624477	0.763116	-0.0239062	0.0309631	0.440062	0.716656	-0.0139826	0.0339679	0.680602	0.73463	0.104043	0.0418684	0.0129549	0.0380859	1.01462	0.937691	1.09785	0.718328	0.848391	1.01879	0.927506	1.11905	0.697532	0.788768
5594-87	MESD		92	-0.0765689	0.0321665	0.0173304	0.0628963	-0.0482237	0.0329582	0.143418	0.421839	0.127936	0.0363167	0.000427039	0.00105608	0.0959556	0.0443024	0.030317	0.0753583	0.914049	0.841	0.993444	0.0344518	0.118612	0.88128	0.799251	0.971728	0.0112352	0.0335584
3506-49	LTA|LTB		74	-0.0255808	0.0372211	0.491946	0.663145	0.00220528	0.0379952	0.953716	0.98118	0.322833	0.0433662	9.7432e-14	8.38798e-13	0.0815618	0.0520396	0.117044	0.21465	1.10177	0.998812	1.21534	0.052842	0.160397	1.04822	0.931873	1.1791	0.432718	0.56843
6577-64	LAMA4		62	0.00538372	0.034552	0.876185	0.929969	-0.0112048	0.0353517	0.751279	0.898872	0.0998752	0.0384269	0.00934703	0.0174535	0.128316	0.0469923	0.00632256	0.0211565	0.915047	0.836007	1.00156	0.0540843	0.163148	0.845303	0.759082	0.941317	0.00220081	0.00892573
11396-39	DNAI1		55	-0.0596034	0.032758	0.0688921	0.173452	0.0340933	0.033652	0.311006	0.616944	0.139852	0.0363024	0.000116958	0.000320085	0.0627813	0.0445588	0.158849	0.271376	0.905444	0.831558	0.985895	0.0221936	0.0870075	0.9091	0.821288	1.0063	0.0659471	0.138498
12514-16	METTL1		44	-0.0685828	0.0331488	0.0386017	0.115123	-0.0433702	0.033721	0.198392	0.49398	0.324289	0.0368017	1.23161e-18	1.58028e-17	0.0397573	0.0454338	0.381541	0.522585	0.975135	0.894713	1.06279	0.566404	0.744178	0.954907	0.863143	1.05643	0.370738	0.510434
13511-29	SATB1		42	-0.0709618	0.0328632	0.0308724	0.0972652	0.0119459	0.0335017	0.721409	0.884421	0.0759011	0.0367952	0.0391316	0.0620926	0.0304268	0.0446938	0.496009	0.627263	0.939746	0.86398	1.02216	0.147335	0.31865	0.886609	0.804931	0.976576	0.014661	0.0415433
12030-82	DES		41	0.0211789	0.0310832	0.495673	0.666042	0.0973824	0.0318435	0.00222702	0.0375707	0.18383	0.0339613	6.20016e-08	2.80837e-07	0.106249	0.0420021	0.0114187	0.03436	1.1164	1.03192	1.20779	0.00609624	0.0339156	1.12491	1.02563	1.23381	0.0125332	0.0368167
18890-227	FGB		35	-0.0590428	0.0321684	0.0665	0.170013	-0.00271996	0.0328387	0.933988	0.97325	0.0844318	0.0363147	0.0200718	0.0343873	-0.0630941	0.0436502	0.148332	0.257024	1.01717	0.934938	1.10663	0.692295	0.83121	0.922798	0.837746	1.01649	0.103409	0.196826
22808-59	THRB		31	-0.131736	0.0322088	4.3781e-05	0.000679296	-0.0803597	0.0333779	0.0160591	0.127911	-0.0902964	0.0355991	0.0111973	0.0204783	-0.0536446	0.0433593	0.216009	0.341121	0.913916	0.843007	0.99079	0.0289256	0.105828	0.921312	0.838471	1.01234	0.0882172	0.174566
3322-52	LRIG3		28	-0.081837	0.0320907	0.0107954	0.044908	-0.0886571	0.0324819	0.00634436	0.0717977	-0.0428367	0.035463	0.227076	0.288064	0.0568918	0.0439741	0.19575	0.316535	0.872403	0.80123	0.949899	0.00166817	0.012651	0.90434	0.817512	1.00039	0.0508936	0.113256
11395-5	PTK2B		28	0.00893133	0.0322934	0.782123	0.87314	-0.0750951	0.0326066	0.0212751	0.14753	-0.0300834	0.0360362	0.403824	0.475532	-0.113372	0.0458664	0.0134441	0.0392669	1.06521	0.979367	1.15858	0.140582	0.309962	1.1249	1.01947	1.24122	0.0190758	0.0513764
3285-23,20203-45	C1S,C1R	C1R	29	-0.0621681	0.0316617	0.0496403	0.138171	-0.0422214	0.0321199	0.188679	0.48232	0.136352	0.0353573	0.000115063	0,00032	-0.0790685	0.0437793	0.070907	0,145659	0.913451	0.840974	0.992175	0.0318561	0.113136	0.988871	0.895878	1.09152	0.824233	0.881957
16927-9	F13A1|F13B		23	-0.044248	0.0315236	0.160484	0.319173	0.0543044	0.0320379	0.0900742	0.329218	-0.0665911	0.0349234	0.0565494	0.086166	-0.21292	0.0435192	9.95423e-07	9.55816e-06	0.9545	0.880368	1.03487	0.258925	0.461605	0.975667	0.886566	1.07372	0.614151	0.721459
3217-74	SERPINE2		24	-0.0275233	0.0316407	0.384412	0.571127	-0.0303913	0.0323548	0.347571	0.649632	-0.095223	0.0349833	0.00648973	0.0125423	0.0131654	0.0434173	0.761715	0.844573	1.00147	0.922558	1.08713	0.972046	0.986285	0.90741	0.82507	0.997968	0.0452989	0.103459
6508-68	SCGB1D2		22	0.0300159	0.032355	0.353605	0.545377	0.0538313	0.0332724	0.105684	0.360424	0.184957	0.0362462	3.34643e-07	1.36939e-06	-0.00714026	0.0443576	0.872117	0.921959	1.0119	0.931661	1.09904	0.779058	0.88646	1.0068	0.912799	1.11049	0.892152	0.927024
7917-17	CPD		21	-0.0404709	0.0341203	0.235628	0.415852	-0.0242481	0.0345985	0.483402	0.749083	0.0162565	0.0379818	0.668645	0.723546	0.15172	0.0459862	0.000969449	0.00428722	0.997925	0.91232	1.09156	0.963794	0.982989	0.962463	0.865152	1.07072	0.481744	0.612197
3434-34	FN1		13	-0.00699723	0.0341264	0.83755	0.907795	-0.0984449	0.0349539	0.00485623	0.0616589	0.261244	0.0388107	1.6822e-11	1.14578e-10	-0.0787151	0.0467908	0.0925151	0.178425	1.03156	0.944604	1.12653	0.489167	0.68296	0.895129	0.807404	0.992385	0.0352728	0.084897
3518-54	CPB2		13	0.0333019	0.0316937	0.293427	0.482255	-0.0171145	0.0321739	0.594769	0.815888	0.0840481	0.0351065	0.0166617	0.029092	0.0372723	0.0435379	0.391949	0.532238	0.984183	0.905616	1.06957	0.707218	0.841553	0.914416	0.827843	1.01004	0.0778931	0.15813
3366-51	ECM1		12	-0.00227426	0.0333688	0.945665	0.972824	-0.0842363	0.034146	0.013627	0.115789	-0.00324203	0.0370772	0.930322	0.946668	0.153871	0.0468666	0.00102644	0.00450103	0.967613	0.888452	1.05383	0.449644	0.653049	0.924516	0.836853	1.02136	0.12256	0.223865
22098-10	CCNYL1		11	0.025162	0.032586	0.440049	0.620266	-0.0234329	0.0328878	0.476148	0.744684	-0.197971	0.0382137	2.21141e-07	9.25719e-07	-0.128843	0.0469476	0.00606206	0.0204255	1.00792	0.924954	1.09832	0.857203	0.92938	1.01236	0.913441	1.122	0.81481	0.874699
11536-9	MYSM1		11	-0.160451	0.0347974	4.10441e-06	0.000100571	-0.115257	0.0358149	0.00129032	0.0263413	-0.0886948	0.0389906	0.0229195	0.0387377	-0.0695878	0.0472741	0.141019	0.247829	0.849435	0.777525	0.927994	0.00029941	0.00322319	0.808927	0.729062	0.897542	6.38543e-05	0.0004935
11387-3	ATF6B		10	0.0528546	0.0317214	0.0957316	0.221565	0.00928406	0.0321535	0.772779	0.909148	0.147467	0.0357023	3.62032e-05	0.000108983	0.036809	0.0442754	0.405768	0.546423	0.987283	0.907445	1.07415	0.7661	0.87678	1.10626	1.00085	1.22277	0.0480854	0.108397
13119-26	SERPINA10		10	0.0577215	0.0315222	0.0671374	0.170846	0.0327365	0.0319688	0.305829	0.610987	0.056969	0.0350004	0.103596	0.146206	0.139469	0.0432191	0.00125084	0.00535928	0.962158	0.885812	1.04508	0.36043	0.570426	0.995362	0.901701	1.09875	0.926541	0.951212
9786-310	IER3		10	-0.0480295	0.0331659	0.147633	0.300819	-0.05789	0.0340205	0.0888259	0.32643	0.162495	0.0378914	1.79927e-05	5.71126e-05	0.100329	0.0457418	0.0282806	0.071392	0.91503	0.840876	0.995724	0.0394607	0.130367	0.875851	0.794715	0.965271	0.00752676	0.02424
4840-73	CSF3		10	0.0891398	0.0317864	0.0050609	0.0255615	0.00435797	0.0322668	0.892564	0.957322	0.0964909	0.0348301	0.00559998	0.0109771	0.0936096	0.0432602	0.030474	0.075671	1.13733	1.05003	1.23189	0.00158826	0.0122102	1.14767	1.04357	1.26214	0.00452288	0.0161345
8280-238	VTN		3632	-0.0553598	0.0324701	0.0882646	0.209453	-0.0126817	0.0330982	0.701607	0.874967	0.0446837	0.0363898	0.219477	0.280033	0.0228798	0.0447138	0.608866	0.721766	0.969604	0.890646	1.05556	0.476304	0.673616	0.912547	0.826505	1.00755	0.0701154	0.145834
25901-3	CRTC3		551	0.0037329	0.0341717	0.913017	0.952517	-0.0143489	0.0347048	0.679273	0.863667	0.0796714	0.0371606	0.0320347	0.0521835	0.0870379	0.0450751	0.0534888	0.117171	0.906334	0.824743	0.995998	0.0410254	0.134174	0.959517	0.861757	1.06837	0.450991	0.58474
14100-63	C1QC		549	0.0316691	0.0305755	0.300359	0.489539	0.0364083	0.0310909	0.241587	0.546788	-0.0357448	0.033996	0.293055	0.359681	-0.0619556	0.0424564	0.144489	0.252154	1.03363	0.953732	1.12023	0.420318	0.625669	0.998139	0.907239	1.09815	0.969494	0.97953
21579-35	MYBPC3		510	0.0832231	0.030412	0.00623047	0.0298215	0.0131485	0.0309777	0.671237	0.859504	0.0112209	0.0336582	0.738849	0.784032	-0.0424456	0.0424895	0.31781	0.456906	1.01287	0.93606	1.09599	0.750589	0.868629	1.12447	1.03079	1.22665	0.00820748	0.026041
24469-10	LPIN1		445	0.0969378	0.0306018	0.00154537	0.0105669	0.0422201	0.0313735	0.178391	0.471397	0.0134725	0.0339206	0.691237	0.743577	0.0271251	0.0418542	0.516929	0.646206	1.0811	1.00205	1.16639	0.0441307	0.141605	1.05367	0.960694	1.15564	0.267351	0.404427
17513-11	ANXA11		262	0.0554823	0.031718	0.0803094	0.194215	-0.0197236	0.0322504	0.540818	0.783283	0.0422269	0.0352104	0.230421	0.291597	0.0271356	0.0438174	0.535726	0.66232	1.11427	1.02619	1.20992	0.0100186	0.0492352	1.03995	0.941815	1.14831	0.438591	0.574178
15333-11	SDF2		205	-0.0784592	0.032684	0.0164061	0.0603784	-0.00670737	0.0332637	0.840196	0.938013	-0.00563062	0.0363745	0.876982	0.902874	0.0860187	0.0440952	0.0510869	0.113099	0.925255	0.850301	1.00682	0.0714902	0.197881	0.87089	0.788023	0.962471	0.00673291	0.0221432
23312-16	RABL3		196	-0.0573544	0.0335189	0.087122	0.207389	-0.0438935	0.0339067	0.195479	0.490471	0.0228885	0.0371419	0.537732	0.605905	0.00658117	0.0461852	0.886689	0.930067	0.907375	0.827765	0.994642	0.0380208	0.127287	0.938773	0.843876	1.04434	0.245224	0.379528
4481-34	C4A|C4B		185	0.0829741	0.0310225	0.00750438	0.0341337	0.0541714	0.0316501	0.0869761	0.323574	-0.0263602	0.0345193	0.445083	0.517017	0.0224129	0.0426564	0.599284	0.713954	0.972661	0.897158	1.05452	0.501355	0.692516	0.945058	0.858651	1.04016	0.248051	0.382926
9728-4	CCNB1IP1		184	0.0771403	0.0305605	0.0116264	0.0474041	-0.0265948	0.030829	0.388327	0.677226	-0.0472184	0.0347255	0.173906	0.2282	-0.0522966	0.0432965	0.227097	0.355091	0.939986	0.865404	1.021	0.142284	0.312058	0.98342	0.892615	1.08346	0.73518	0.817639
15432-1	OTOR		178	0.036819	0.0311875	0.237828	0.418375	0.0450069	0.031924	0.158594	0.441503	-0.11895	0.0354512	0.00079275	0.00187037	-0.194986	0.0448961	1.40518e-05	0.000104287	1.05572	0.974646	1.14354	0.183502	0.367306	1.0946	0.996842	1.20195	0.0582638	0.125629
23152-49	TNFAIP1		144	0.0395698	0.0310588	0.202711	0.374295	0.00513971	0.0317397	0.871358	0.949389	-0.109517	0.0361831	0.00247203	0.00523878	0.0113667	0.0425859	0.789536	0.862302	0.964519	0.888214	1.04738	0.390272	0.598548	1.04502	0.951777	1.14741	0.355732	0.494294
11678-105	GJD2		122	-0.0696851	0.031878	0.0288607	0.0926176	-0.0620745	0.0325684	0.0566537	0.257861	0.0511302	0.0355537	0.150402	0.201347	0.0209396	0.0437122	0.631915	0.740656	0.931033	0.856066	1.01257	0.0952343	0.240245	0.84496	0.765297	0.932916	0.000855014	0.00419337
19511-8	DCUN1D2		120	0.0343544	0.0309367	0.266847	0.453157	0.0268195	0.031389	0.392871	0.681168	-0.118491	0.0360986	0.00102915	0.00237132	-0.0405913	0.0431636	0.34701	0.487329	0.982703	0.905685	1.06627	0.675204	0.819465	1.03594	0.944031	1.1368	0.456307	0.589349
6468-37	TAC4		83	-0.0951752	0.0336229	0.00466315	0.023901	-0.03917	0.0343309	0.253889	0.55864	0.0683786	0.0374997	0.0682364	0.101429	0.00359719	0.0457812	0.937372	0.962192	0.93569	0.8565	1.0222	0.14068	0.309962	0.862031	0.778485	0.954542	0.00431109	0.0154622
11464-9	RELB		56	-0.0569973	0.0345793	0.0993515	0.227792	-0.0120636	0.0351632	0.731541	0.887839	0.0811374	0.0385501	0.0353149	0.0569919	-0.0177656	0.0475601	0.708746	0.803319	0.934021	0.852236	1.02365	0.144316	0.314932	0.914901	0.820058	1.02071	0.111205	0.208024
5102-55	MICB		52	0.0486681	0.0308568	0.114805	0.251952	-0.00933985	0.031215	0.764779	0.905853	0.0174578	0.0341438	0.609138	0.670098	0.0871778	0.0428262	0.0417884	0.0967452	1.06353	0.980055	1.15411	0.139709	0.308566	1.14378	1.03691	1.26166	0.00726928	0.0235402
7757-5	HLA-DQA2		48	-0.0117497	0.0320073	0.713564	0.827393	0.0101692	0.0329005	0.757253	0.901218	0.0197095	0.0355341	0.579124	0.643589	0.0440952	0.0433346	0.308891	0.447732	1.03821	0.957156	1.12612	0.365928	0.575876	1.01029	0.916586	1.11357	0.836722	0.889704
2979-8	CXCL5		44	-0.00205634	0.0336899	0.951332	0.974817	-0.0350118	0.0341365	0.30506	0.61027	0.085495	0.0367202	0.0198972	0.0341442	0.0395073	0.0453591	0.38376	0.524441	0.960679	0.877675	1.05153	0.384249	0.594062	0.908444	0.815354	1.01216	0.0817164	0.163973
10074-128	BRD2		37	-0.0463571	0.033555	0.167178	0.327205	-0.0197726	0.0342175	0.563366	0.797268	0.0522896	0.0366818	0.154015	0.205391	0.0388934	0.0450573	0.388028	0.528884	0.928872	0.847747	1.01776	0.11355	0.270354	0.846472	0.757448	0.945959	0.00328358	0.0123673
11228-37	RIC3		36	-0.101002	0.0335874	0.00264986	0.0155191	0.0121247	0.0342959	0.723691	0.884657	0.0583707	0.0372028	0.116651	0.161688	0.0399766	0.0458379	0.383138	0.524052	0.951864	0.872177	1.03883	0.268761	0.474039	0.898767	0.809877	0.997412	0.0445659	0.102266
7015-8	LILRB5		31	0.00732202	0.0303279	0.809232	0.889441	-0.0270719	0.0309103	0.381128	0.674361	0.0188819	0.0338018	0.57643	0.641181	-0.0153564	0.0419032	0.714013	0.807655	1.08199	1.00034	1.17029	0.0490113	0.152551	1.01477	0.924683	1.11364	0.757176	0.833877
4785-30	SERPINA6		33	-0.0232989	0.0339624	0.492732	0.663563	-0.00862738	0.0346949	0.80362	0.921188	0.0301743	0.0372769	0.418248	0.489984	0.00818913	0.0459693	0.85861	0.91218	0.803265	0.724903	0.890097	2.87664e-05	0.000520222	0.89751	0.803759	1.0022	0.0547314	0.119498
5680-54	OBP2B		27	-0.0633966	0.035787	0.0765369	0.187419	-0.00990369	0.036176	0.784266	0.912179	-0.136578	0.0397258	0.000585999	0.00141042	-0.0720893	0.0492349	0.143142	0.250834	1.08109	0.984104	1.18763	0.103983	0.255246	1.12861	1.00892	1.26251	0.0344079	0.0834597
4906-35	F5		26	0.0378223	0.0330085	0.251917	0.435	-0.0379367	0.0337262	0.260656	0.5642	-0.0669426	0.0366825	0.068013	0.101118	-0.0391009	0.0455293	0.390447	0.530792	0.971816	0.890859	1.06013	0.51945	0.707486	1.01551	0.915534	1.12639	0.771053	0.844234
5663-18	PF4V1		25	0.0102543	0.0306827	0.73824	0.843704	-0.0282178	0.0310037	0.362747	0.661537	-0.100325	0.0350528	0.00420831	0.00847243	-0.0201834	0.0423315	0.633509	0.742047	0.943641	0.869665	1.02391	0.163712	0.341187	0.951255	0.862341	1.04934	0.318222	0.457346
21797-4	HLA-C		23	-0.0270039	0.0309367	0.382772	0.569898	-0.00122878	0.0316047	0.968986	0.987116	0.015123	0.0345742	0.661816	0.717542	-0.0276317	0.0424707	0.5153	0.64483	1.02951	0.951478	1.11393	0.469617	0.669516	1.01809	0.92785	1.1171	0.705006	0.794386
24487-95	BLOC1S3		23	-0.0281825	0.0317211	0.374342	0.562958	-0.0430732	0.0324889	0.184911	0.477885	0.0897643	0.0354384	0.0113101	0.020666	0.0702425	0.0432576	0.104414	0.196126	0.918204	0.846275	0.996246	0.0403328	0.132767	0.874063	0.794879	0.961135	0.00546732	0.0187598
6469-62	LY6G6D		21	-0.00428404	0.0331489	0.897176	0.942107	-0.0362236	0.0339929	0.286594	0.592538	0.0224843	0.0367086	0.540202	0.607935	0.0191658	0.0448157	0.6689	0.771654	0.906309	0.83094	0.988515	0.0263688	0.0988559	0.861187	0.775557	0.956272	0.00516201	0.0179745
4996-66	HRG		20	-0.0576041	0.0312374	0.0652289	0.167505	-0.0466032	0.0317165	0.141733	0.419047	0.0326084	0.0346018	0.345993	0.416242	0.0761103	0.0428378	0.0756163	0.152742	0.978206	0.902213	1.0606	0.593318	0.763189	0.955343	0.867253	1.05238	0.354664	0.493286
6229-13	CSH1|CSH2		19	-0.0852736	0.0329931	0.00977682	0.0417161	-0.0683291	0.0331858	0.0394953	0.212367	-0.155244	0.0384428	5.38335e-05	0.000157313	-0.0457549	0.0462757	0.322788	0.461786	1.01254	0.92945	1.10307	0.775382	0.883795	0.90679	0.815853	1.00786	0.0695677	0.144943
3003-29	NCR3		19	0.00883706	0.0320763	0.782942	0.873303	0.0318183	0.0327405	0.331133	0.635564	0.0124593	0.0355583	0.726046	0.773374	0.0149464	0.0438314	0.733105	0.822486	1.01171	0.93065	1.09983	0.784703	0.888721	1.09033	0.989638	1.20126	0.0802447	0.161598
8032-23	MCCD1		18	0.0520733	0.0309294	0.0923161	0.216296	-0.05052	0.0313785	0.107394	0.363195	-0.124502	0.0357098	0.000489379	0.00119597	-0.031567	0.0432822	0.4658	0.602102	0.976593	0.899684	1.06008	0.571423	0.747719	1.09728	0.999104	1.20509	0.0522318	0.115353
7905-30	HP		12	0.140728	0.0309789	5.67998e-06	0.000132754	0.0820478	0.0314411	0.00906551	0.0903822	-0.00338919	0.034511	0.921769	0.939691	0.0586348	0.0425653	0.16835	0.282965	1.08539	1.00137	1.17647	0.0462249	0.146536	1.06034	0.962067	1.16866	0.237721	0.370511
11280-6	GAD1		15	-0.0172157	0.0315987	0.585897	0.734039	-0.00472534	0.0323496	0.883865	0.953469	0.0759426	0.035042	0.0302204	0.0496385	0.0260312	0.043022	0.545135	0.669748	0.954116	0.879242	1.03537	0.259976	0.462913	0.856557	0.777318	0.943873	0.00177039	0.00743237
21367-63	NRBF2		15	0.0131409	0.0308047	0.669697	0.797588	0.0540332	0.0313796	0.0850837	0.321124	-0.0816059	0.034798	0.0190202	0.0327688	-0.0106744	0.0424719	0.80156	0.871776	1.00743	0.930647	1.09056	0.854708	0.927641	0.971914	0.88348	1.0692	0.558351	0.675511
23422-47	RFC4		13	0.0730995	0.0311987	0.0191654	0.0677118	0.0701728	0.0318219	0.027442	0.16943	0.0397271	0.0347264	0.252622	0.315962	0.12938	0.043081	0.00267178	0.0102646	1.12133	1.03568	1.21405	0.0047297	0.028231	1.12295	1.02015	1.23611	0.0179192	0.0488205
12493-42	OTUB2		13	-0.000796912	0.0324556	0.980412	0.990188	-0.0132087	0.0330108	0.689059	0.868985	-0.016365	0.0360529	0.64989	0.707242	-0.0121469	0.0440115	0.782553	0.857889	0.984694	0.906603	1.06951	0.714445	0.846715	0.926305	0.841896	1.01918	0.116344	0.214826
3611-70	ECE1		13	0.0672305	0.0327391	0.0400723	0.118255	0.0592842	0.0333866	0.0757841	0.300498	0.0594769	0.036608	0.104227	0.146869	-0.0122658	0.0444319	0.782504	0.857889	0.994883	0.915896	1.08068	0.903252	0.954667	0.924239	0.839175	1.01792	0.109749	0.206308
21969-5	DPP6		13	-0.0528451	0.0319627	0.0983229	0.226116	-0.0307916	0.0328121	0.348027	0.649632	0.00647584	0.0357754	0.856357	0.885643	0.021929	0.0440044	0.618247	0.729682	0.902617	0.830479	0.981022	0.015917	0.0688446	0.859602	0.782032	0.944867	0.00171707	0.00725451
18928-10	S100Z		11	0.0117112	0.0304735	0.700766	0.819682	-0.0163906	0.0308427	0.595123	0.815888	-0.127269	0.0354274	0.000327673	0.000824613	-0.116573	0.0442571	0.00843853	0.0267508	0.964259	0.888832	1.04609	0.381155	0.590727	1.03707	0.945444	1.13757	0.440565	0.57606
4407-10	MST1		10	0.0396585	0.030815	0.198156	0.368288	0.0241849	0.0312438	0.438889	0.715736	-0.0373532	0.0342574	0.275551	0.340954	0.0155212	0.0424983	0.714948	0.808588	0.989541	0.913753	1.07162	0.795931	0.894583	1.04969	0.954573	1.15428	0.317003	0.456492
5593-11	PDIA5		10	-0.0434369	0.0312483	0.164572	0.324108	-0.0353488	0.0317747	0.265931	0.570702	-0.0690714	0.0347673	0.0469582	0.0730171	-0.0930378	0.0431599	0.0311108	0.07699	0.927127	0.85486	1.0055	0.0676374	0.190841	0.882514	0.800998	0.972326	0.0114873	0.0341993
15591-28	GPX1		10	-0.0178239	0.0321451	0.579272	0.730194	-0.00282264	0.0329367	0.931706	0.972549	-0.0313784	0.0357621	0.380259	0.451578	-0.100617	0.0446263	0.0241543	0.0627134	0.9168	0.842438	0.997726	0.0441448	0.141605	0.97571	0.88323	1.07787	0.628402	0.734766

## Sheet: Table S4
Table S4. Findings on the association between MI-related phenotypes and network eigenproteins (1st principal component with variance ≥ 15%). The association between serum protein levels and quantitative phenotypes was assessed using linear regression. For discrete traits, either logistic regression or Cox proportional-hazards models were employed. All regression analyses were adjusted for age and…
Aptamer	Network regulator	Number of network targets	PC1 variance explained	CAC			Plaque severity			Metabolic syndrome			T2D			Incident MI				Incident HF
				Beta	SE	P-value	Beta	SE	P-value	Beta	SE	P-value	Beta	SE	P-value	Hazard ratio	95% CI low	95% CI high	P-value	Hazard ratio	95% CI low	95% CI high	P-value
4152-58	KLKB1	18	28.15	-0.110368	0.0135177	4.01441e-16	-0.0588331	0.0138836	2.25929e-05	0.0214212	0.0149769	0.152636	-0.0717554	0.0192093	0.000187382	0.902509	0.869155	0.937142	9.34577e-08	0.879326	0.840956	0.919447	1.61126e-08		ITIH3
7145-1	ITIH3	11	22.46	0.143587	0.0188058	2.6691e-14	0.082571	0.0192701	1.82803e-05	-0.173441	0.0213277	4.21722e-16	-0.00411364	0.0260872	0.874703	1.11908	1.06373	1.17731	1.37853e-05	1.15124	1.08455	1.22203	3.7316e-06		HSPA1B
7905-30	HP	12	25.4	0.121108	0.0169278	9.58016e-13	0.0660249	0.0171495	0.000118138	0.163065	0.0201637	6.11185e-16	0.136754	0.0246507	2.89512e-08	1.10847	1.05784	1.16153	1.58209e-05	1.05856	1.00162	1.11875	0.043674		DDX39B
18901-26	HSPA1B	13	21.57	0.0975567	0.0178719	5.02172e-08	0.030012	0.0181391	0.098015	0.175945	0.0199724	1.25809e-18	0.165741	0.0242276	7.865e-12	1.12464	1.07336	1.17837	8.09096e-07	1.21355	1.14855	1.28223	5.53524e-12		HSPA1A
23422-47	RFC4	13	17.21	0.103899	0.0199713	2.04326e-07	0.0585382	0.0203843	0.00408236	0.325789	0.0235511	1.60504e-43	0.312783	0.0286873	1.11284e-27	1.13207	1.0737	1.19362	4.37898e-06	1.19283	1.11939	1.2711	5.38122e-08		KEAP1
6245-4	NECTIN2	13	39.57	-0.0676735	0.0132197	3.18108e-07	-0.0344842	0.013603	0.0112435	0.0217357	0.0149149	0.145029	-0.0468693	0.0179793	0.00913793	1.01067	0.976694	1.04584	0.542878	0.996438	0.957364	1.03711	0.861228		C2
8485-7	KEAP1	12	61.51	-0.056149	0.0110852	4.22193e-07	-0.0457642	0.0118083	0.000106361	-0.0581093	0.011911	1.06826e-06	-0.0282949	0.0146837	0.0539844	0.941174	0.916703	0.966297	6.46349e-06	0.918286	0.89223	0.945104	6.46521e-09		PCDH8
21526-88	IZUMO1	24	18.02	0.0732613	0.0147124	6.58052e-07	0.0525099	0.0151332	0.000520729	-0.00824847	0.0164038	0.615077	0.154163	0.0201047	1.74667e-14	1.09345	1.05135	1.13724	8.21834e-06	1.15882	1.10777	1.21222	1.4286e-10		GABARAP
5879-51	DCTN2	19	33.29	0.0605057	0.0122281	7.7337e-07	0.0370171	0.0127195	0.00361129	0.164532	0.0135427	5.80124e-34	0.0880149	0.0163114	6.81786e-08	1.12475	1.09025	1.16035	1.40739e-13	1.19602	1.15528	1.2382	4.40807e-24		CSH1|CSH2
13988-67	NMRAL1	17	48.36	-0.0509393	0.0107457	2.18993e-06	-0.0343008	0.0113135	0.00243054	0.00726669	0.0121342	0.549267	-0.00033566	0.0146257	0.98169	0.959607	0.934684	0.985195	0.00213465	0.933913	0.907626	0.960961	2.68362e-06		RFC4
6229-13	CSH1|CSH2	19	39.62	-0.0519571	0.011311	4.46267e-06	-0.0486315	0.0120742	5.63219e-05	-0.0868583	0.0120216	5.00384e-13	-0.0557292	0.0146341	0.000139995	0.945365	0.919861	0.971577	5.66377e-05	0.922938	0.895879	0.950815	1.27812e-07		IZUMO1
6280-11	PCDH8	131	48.36	0.0179778	0.00394975	5.4455e-06	0.00402274	0.00401325	0.316167	0.0272553	0.00442401	7.2393e-10	0.0167637	0.00545025	0.00209959	1.02942	1.01877	1.04019	4.72131e-08	1.03403	1.02124	1.04697	1.34791e-07		CSF3
22808-59	THRB	31	47.2	-0.0364266	0.00812058	7.42478e-06	-0.0196095	0.00842134	0.0198832	-0.0291415	0.00881751	0.000949918	-0.0220442	0.0107472	0.0402512	0.962205	0.943171	0.981624	0.000157246	0.938407	0.917654	0.959629	2.52521e-08		FABP3
3389-7	SERPINA5	11	30.81	0.0742294	0.0166505	8.44461e-06	0.0871293	0.017744	9.09133e-07	-0.0437361	0.0190684	0.0218115	-0.00910666	0.0230044	0.692204	1.08098	1.03735	1.12644	0.000212029	1.12526	1.07483	1.17807	4.55364e-07		KLKB1
17735-130	GABARAP	143	36.25	0.0192221	0.00431358	8.51974e-06	0.0089831	0.00444643	0.0433528	0.0118649	0.00473606	0.0122374	0.0113052	0.0057789	0.0504312	1.02646	1.01541	1.03763	2.25321e-06	1.0423	1.02966	1.0551	2.82113e-11		DCTN2
9742-59	DDX39B	36	29.69	0.0418169	0.00943416	9.50813e-06	0.00914837	0.00960866	0.341048	0.0972558	0.0106925	9.4001e-20	0.0547527	0.0130326	2.65508e-05	1.06303	1.03705	1.08966	1.28956e-06	1.06293	1.03199	1.09479	5.1453e-05		AFM
24487-95	BLOC1S3	23	37.03	-0.0448205	0.0104072	1.68811e-05	-0.0219102	0.0107096	0.0407718	0.0932437	0.0125451	1.06413e-13	-0.00481201	0.0142544	0.735679	1.00271	0.975911	1.03024	0.844825	0.978619	0.948766	1.00941	0.171534		AIPL1
6350-43	APOC2	27	32.8	-0.0428071	0.0102747	3.14688e-05	-0.0225971	0.0105197	0.0317087	0.0780029	0.0119802	7.46629e-11	-0.0156241	0.014071	0.266839	1.01035	0.983744	1.03767	0.449593	0.994292	0.963771	1.02578	0.718977		MRRF
10721-76	HSPA1A	19	21.01	0.060454	0.0154591	9.32575e-05	0.0151826	0.0157045	0.33366	0.139051	0.0171854	5.90455e-16	0.141301	0.0207926	1.07782e-11	1.09948	1.05595	1.14482	4.20774e-06	1.15487	1.10088	1.2115	3.76251e-09		APOA5
9276-7	CPA2	269	50.07	-0.0101994	0.00267049	0.000135408	-0.00481043	0.00275628	0.080939	0.00165079	0.00299724	0.581791	3.68403e-05	0.00363384	0.991911	0.99202	0.985391	0.998693	0.019164	0.984855	0.977467	0.992299	7.11886e-05		PTPN11
9598-23	CSMD1	90	43.84	-0.0188471	0.00497956	0.000155514	-0.0105102	0.0051422	0.040963	0.00964338	0.00564944	0.0878289	0.00784711	0.00690332	0.255657	0.979981	0.967821	0.992294	0.00150207	0.964524	0.951107	0.978129	4.32196e-07		CFB
23646-5	AIPL1	138	52.05	-0.0139128	0.00368408	0.000160865	-0.00602245	0.00378378	0.111464	0.00131031	0.00411739	0.750304	0.000721182	0.00502944	0.885981	0.987758	0.9786	0.997002	0.0095462	0.976828	0.966572	0.987192	1.33897e-05		GAL3ST1
11464-9	RELB	56	22.96	-0.0310155	0.00829595	0.000187028	-0.0151373	0.00853929	0.0762834	0.0675903	0.0101391	2.62374e-11	-0.0128482	0.0111479	0.249108	0.999038	0.977603	1.02094	0.930669	0.971427	0.948243	0.995178	0.0186651		NUDT21
12355-223	MRRF	251	51.31	-0.0102632	0.00278073	0.000225841	-0.00464069	0.00285494	0.104057	0.00211521	0.00311279	0.496807	0.000974323	0.00380153	0.797721	0.989381	0.982441	0.99637	0.00295451	0.980521	0.972722	0.988382	1.37923e-06		COL28A1
6469-62	LY6G6D	21	20.04	-0.0529896	0.0147392	0.000327249	-0.0621499	0.0152178	4.42642e-05	-0.120401	0.016169	9.59185e-14	-0.0976331	0.0198389	8.59764e-07	0.924455	0.890401	0.959812	4.09708e-05	0.886331	0.848641	0.925695	5.25523e-08		C11orf49
13021-12	EMID1	655	45.83	-0.00645678	0.00181436	0.000376031	-0.00297343	0.00186442	0.110749	0.00297037	0.00204704	0.146765	0.00136031	0.00248828	0.584594	0.993277	0.98874	0.997835	0.00387886	0.987301	0.982219	0.992408	1.20674e-06		LRP4
21975-22	ICA1	247	49.77	-0.00988378	0.00280877	0.000437085	-0.00506062	0.00289228	0.0801706	0.0074453	0.0032063	0.0202283	0.00426397	0.00388965	0.272976	0.990691	0.983713	0.99772	0.00951615	0.982506	0.974698	0.990377	1.45531e-05
15364-101	APOC1	44	23.47	-0.0329151	0.00945701	0.000504628	-0.0164893	0.00966145	0.0878758	0.0923207	0.0111245	1.05099e-16	-0.00810336	0.0129657	0.53198	1.0092	0.984673	1.03433	0.465713	0.985879	0.958032	1.01454	0.330641
9878-3,16587-1	CSN2,SULT1E1	305	40,60	-0.00968263	0.00278214	0.000505035	-0.0040806	0.00285612	0.153085	0.00667935	0.0031677	0.0349808	0.00402751	0.00385524	0.296169	0.991474	0.984517	0.998479	0.0171394	0.984186	0.976376	0.992059	8.81657e-05
21579-35	MYBPC3	510	37.32	0.00780518	0.00225797	0.000551201	0.00310806	0.00232115	0.180565	-0.00524714	0.00257191	0.0413331	-0.00238663	0.00311207	0.443144	1.0063	1.00058	1.01207	0.0309342	1.01196	1.00547	1.01849	0.000290509
3003-29	NCR3	19	15.96	0.0604988	0.0176751	0.000624559	0.0319198	0.0180048	0.0762531	0.0780759	0.019552	6.51736e-05	0.0653534	0.0240631	0.00660922	1.08682	1.03791	1.13803	0.00039448	1.14399	1.08394	1.20737	1.01104e-06
3208-2	MATN3	117	50.79	-0.0136389	0.0039942	0.00064347	-0.00755332	0.00412439	0.0670437	0.0100026	0.00455881	0.0282268	0.0049195	0.00551655	0.372515	0.985903	0.976041	0.995864	0.00563914	0.975008	0.964056	0.986083	1.12468e-05
12363-70	TRIB2	221	47.87	-0.0103015	0.00302474	0.0006649	-0.00374744	0.00310181	0.226992	0.008906	0.00345377	0.00991921	0.00573117	0.0042013	0.172523	0.991997	0.984395	0.999657	0.0406186	0.983293	0.974797	0.991862	0.000141346
11396-39	DNAI1	55	38.43	-0.0231988	0.00682927	0.000686537	-0.0119263	0.00703483	0.0900136	0.013808	0.00770933	0.0732799	0.0114588	0.00942949	0.224285	0.970359	0.953799	0.987205	0.000611978	0.9473	0.929223	0.965729	3.64226e-08
2418-55	APOE	159	25.9	-0.0158554	0.00476478	0.000882055	-0.0059866	0.00487993	0.219906	0.0418719	0.00578417	4.51846e-13	0.00810908	0.00662464	0.220923	0.995783	0.983622	1.00809	0.500261	0.981268	0.967706	0.99502	0.00774521
5437-63	FABP3	98	36.61	0.0174793	0.00526508	0.000906892	0.00803099	0.0053948	0.136579	0.0204676	0.00578893	0.000406783	0.0121616	0.00711145	0.0872388	1.02662	1.01281	1.04062	0.000142856	1.04648	1.03047	1.06273	7.60823e-09
4995-16	HPGD	116	39.32	-0.0153217	0.00462415	0.00092799	-0.00689631	0.0047523	0.146737	0.0208374	0.00536326	0.000102238	0.0133261	0.00650216	0.0404147	0.986411	0.97491	0.998048	0.0222251	0.973629	0.960805	0.986625	7.8005e-05
14100-63	C1QC	549	45.49	0.006561	0.00198114	0.000933613	0.00230922	0.00202731	0.254681	-0.00652237	0.00226133	0.00392278	-0.0043936	0.00275278	0.110476	1.0053	1.00024	1.01039	0.0402336	1.01144	1.00566	1.01726	0.000100679
15432-1	OTOR	178	57.86	0.00993302	0.00303705	0.00108018	0.00403573	0.00311149	0.194618	-0.00393812	0.00341699	0.24911	-0.000615167	0.00414353	0.881976	1.00816	1.0004	1.01599	0.03933	1.01762	1.00874	1.02658	9.40887e-05
25901-3	CRTC3	551	41.81	-0.00671282	0.00205539	0.00109806	-0.00294221	0.00210501	0.162199	0.00314908	0.00231432	0.173611	0.000889648	0.00281325	0.751824	0.993002	0.987827	0.998205	0.00844336	0.985945	0.98013	0.991795	2.74071e-06
18414-26	ARL5A	543	43.42	-0.00662463	0.00202987	0.00110731	-0.00329567	0.00208197	0.113432	0.001824	0.00227632	0.422963	-2.23383e-05	0.00276942	0.993564	0.992619	0.987516	0.997749	0.00484958	0.986022	0.98028	0.991797	2.30667e-06
9728-4	CCNB1IP1	184	59.27	0.00959855	0.00294198	0.00111109	0.00397456	0.00301136	0.186883	-0.0033469	0.00330418	0.311093	0.000135069	0.00400832	0.973119	1.0079	1.00037	1.01549	0.0395971	1.01682	1.00818	1.02554	0.000127483
6577-64	LAMA4	62	30.24	-0.0232943	0.00720258	0.0012277	-0.0169498	0.00733655	0.02087	-0.0121377	0.0080459	0.131412	-0.00757953	0.00992009	0.444832	0.978041	0.959815	0.996612	0.0206898	0.953142	0.932031	0.974732	2.67536e-05
7638-30	LMAN2	973	42.08	-0.00496385	0.00154097	0.00128424	-0.00193042	0.00157873	0.221417	0.00395395	0.00175414	0.0241916	0.00217963	0.0021293	0.306006	0.99543	0.991553	0.999323	0.0214564	0.990929	0.986568	0.995309	5.13962e-05
24895-25,7983-1	PCDHGC5,FCHSD1	292	41.73	-0.0089384	0.00282399	0.00155896	-0.00305606	0.00289562	0.291239	0.0122918	0.00326256	0.000164869	0.0086733	0.00396439	0.0286842	0.992365	0.985279	0.999502	0.0360619	0.984675	0.976741	0.992674	0.000183096
14341-8	DIPK1C	219	43.03	-0.0101194	0.00321506	0.00165611	-0.00437054	0.00329244	0.184361	0.00546471	0.0036296	0.13217	0.00253387	0.00441399	0.56593	0.990451	0.982426	0.998542	0.0208013	0.981015	0.971995	0.990119	4.76332e-05
5384-67	BRF1	94	43.69	-0.0151733	0.0048238	0.00166737	-0.0049364	0.00493291	0.316967	0.00983193	0.00545869	0.0716791	0.00367176	0.0066236	0.579342	0.988255	0.976151	1.00051	0.0602454	0.974855	0.961283	0.988619	0.000370701
20934-13	RAB24	739	31.98	0.00630632	0.00201451	0.00175515	0.00200178	0.00205743	0.330575	-0.00331214	0.0022723	0.144946	-0.00112027	0.00275899	0.684711	1.00574	1.00061	1.01089	0.0283693	1.01194	1.00608	1.01782	6.1116e-05
12746-4	CYTH4	91	55.87	-0.0134671	0.00431231	0.00180041	-0.00521407	0.00442048	0.238189	0.00260991	0.00482626	0.588664	-0.00276592	0.00582729	0.635037	0.989087	0.978339	0.999954	0.0490447	0.977277	0.96526	0.989444	0.000271449
5028-59	CD163	13	44.59	0.038356	0.0123946	0.00198153	0.00747287	0.0125665	0.552067	0.0638737	0.013864	4.08229e-06	0.040521	0.017106	0.0178452	0.998522	0.966073	1.03206	0.930084	1.01829	0.978779	1.0594	0.369336
21361-8	TXNRD3NB	602	46.92	0.00572061	0.00186303	0.00214751	0.00225724	0.00190808	0.236815	-0.00532408	0.00212422	0.012198	-0.00299013	0.00257758	0.246027	1.00534	1.0006	1.0101	0.0271425	1.01089	1.0055	1.01631	7.11784e-05
5089-11	IL7R	579	46.92	0.00582002	0.00190288	0.00223563	0.00200552	0.00194714	0.303018	-0.00621707	0.00217819	0.00431403	-0.00380929	0.00264178	0.149319	1.00477	0.999918	1.00964	0.053992	1.01024	1.00473	1.01579	0.000264474
11629-36	TRAF4	204	44.78	0.00976204	0.00324181	0.00261401	0.00338118	0.00330486	0.306264	-0.00210407	0.0036183	0.560898	-0.000889045	0.00443889	0.841258	1.00685	0.998485	1.01529	0.108736	1.01489	1.00508	1.0248	0.00285811
16908-5	OMG	117	56.17	0.0114157	0.00380767	0.00272975	0.00424334	0.00387957	0.274058	-0.000862009	0.00424055	0.838918	-0.000241317	0.00521031	0.963059	1.00972	0.999853	1.01969	0.0535365	1.02002	1.00838	1.0318	0.000714846
20972-37	NUDT21	396	39.04	0.00754735	0.0025182	0.00273846	0.00311822	0.00257323	0.225592	-0.000544011	0.00280228	0.846073	-2.98578e-05	0.00343245	0.99306	1.01041	1.00394	1.01692	0.00158193	1.02015	1.01273	1.02764	8.65128e-08
24469-10	LPIN1	445	49.57	0.00628541	0.00209751	0.00274307	0.00203532	0.00214304	0.342247	-0.00816295	0.00240591	0.000691636	-0.00439146	0.00291319	0.131698	1.00505	0.999679	1.01045	0.0654152	1.01126	1.00511	1.01744	0.000322158
15333-11	SDF2	205	40.71	-0.0101168	0.00338772	0.00283699	-0.003798	0.00345342	0.271427	-0.000575997	0.00376959	0.878555	-0.000868364	0.00463229	0.851301	0.992417	0.983793	1.00112	0.087373	0.984003	0.97403	0.994079	0.00191832
16765-52	PPBP	26	23.46	-0.0367423	0.0123081	0.00284709	-0.0243562	0.0125985	0.0532027	-0.0156069	0.0136361	0.252403	-0.0210873	0.0166429	0.20514	0.962152	0.932485	0.992763	0.0157577	0.930678	0.898141	0.964394	7.59706e-05
18890-227	FGB	35	51.55	-0.0215488	0.00722121	0.00285744	-0.0106835	0.00747064	0.152697	0.0159246	0.00833323	0.0560073	-0.0100939	0.00961332	0.293723	0.988658	0.97077	1.00688	0.220775	0.972669	0.953115	0.992624	0.00748435
21208-163,6439-59	CEBPE,C14orf93	309	42.54	-0.0080212	0.00271452	0.00314158	-0.00281145	0.00277651	0.311259	0.00922426	0.00310915	0.00300907	0.0061756	0.00377806	0.102134	0.992463	0.985671	0.999302	0.0308249	0.984266	0.976657	0.991935	6.20159e-05
23312-16	RABL3	196	55.72	-0.00876593	0.00297324	0.0032099	-0.00286147	0.0030333	0.3455	0.0119111	0.00339825	0.000456506	0.00744133	0.00413591	0.0719871	0.992669	0.985126	1.00027	0.0586588	0.983903	0.975333	0.992548	0.000277331
20460-22	IFT20	831	23.22	-0.00650276	0.00223443	0.00362685	-0.00180569	0.00228183	0.42875	0.00841479	0.0025655	0.00103813	0.0056502	0.00311781	0.0699497	0.995882	0.990202	1.00159	0.157288	0.990241	0.983833	0.996691	0.00306994
10356-21	JUN	12	46.93	-0.0364157	0.0128242	0.00453452	-0.0131501	0.0131299	0.316565	0.0668235	0.0150067	8.47187e-06	0.0385939	0.0179819	0.0318521	0.970269	0.939186	1.00238	0.0692397	0.941805	0.907314	0.977606	0.00163411
8280-238	VTN	3632	18.69	-0.00337773	0.00119065	0.00457335	-0.000908131	0.00121227	0.453786	0.00496485	0.0013568	0.00025296	0.00282874	0.00165122	0.0866908	0.996884	0.993824	0.999953	0.0465962	0.99309	0.989592	0.9966	0.0001173
11536-9	MYSM1	11	48.19	-0.0372345	0.0131493	0.00464858	-0.0152831	0.0134907	0.257272	0.0595751	0.0153792	0.000107172	0.0308427	0.018347	0.0927475	0.969113	0.937505	1.00179	0.0636799	0.941936	0.907058	0.978156	0.00188826
5102-55	MICB	52	15.65	0.0306624	0.0108563	0.00475532	0.0145445	0.0110971	0.189973	-0.00025143	0.0120552	0.98336	0.0234513	0.0147388	0.111583	1.06743	1.03759	1.09812	6.44326e-06	1.12964	1.09369	1.16676	1.48405e-13
11318-20	APOA5	19	28.95	-0.0366317	0.0129983	0.00484785	-0.0100497	0.0132131	0.446905	-0.318259	0.0160836	3.78938e-87	-0.0853089	0.0177959	1.63698e-06	0.962597	0.93063	0.995662	0.0269469	0.955685	0.918179	0.994723	0.0264885
11395-5	PTK2B	28	34.3	0.0282075	0.010012	0.00486006	0.00739461	0.0101982	0.468395	0.0152171	0.0110357	0.167925	0.0089075	0.0135611	0.511281	1.04723	1.02079	1.07436	0.000404643	1.08991	1.0586	1.12214	7.07877e-09
18942-11	PSMB9	75	19.65	0.0228189	0.00811983	0.0049687	0.00794936	0.00827482	0.336719	-0.022516	0.00910498	0.0134008	-0.000478772	0.0111157	0.965644	1.038	1.01632	1.06014	0.000532911	1.07796	1.05211	1.10445	1.34626e-09
4996-66	HRG	20	17.38	-0.0462337	0.0165249	0.00516399	-0.0513369	0.0167698	0.00220401	0.00652446	0.0182834	0.721203	0.0180341	0.0226803	0.426531	0.975242	0.934039	1.01826	0.255018	0.97111	0.922707	1.02205	0.261101
25118-45	BICD1	143	43.65	-0.0108952	0.00389726	0.00519924	-0.00257509	0.00397424	0.51702	0.0172222	0.00446026	0.000112803	0.0102688	0.0054216	0.0582181	0.99109	0.981221	1.00106	0.0796228	0.979193	0.968045	0.99047	0.000319445
10449-31	SHISA2	355	47.43	-0.00668639	0.00239906	0.00533786	-0.00191228	0.0024476	0.434634	0.0130714	0.00277993	2.57553e-06	0.00822144	0.00336775	0.0146376	0.995145	0.989042	1.00129	0.120999	0.98852	0.981587	0.995503	0.00130411
7812-11	S100A9	181	37.27	-0.0105101	0.00377358	0.00536953	-0.00454124	0.00384755	0.237882	0.00454278	0.00422275	0.282022	0.000122861	0.00516318	0.981016	0.988977	0.979413	0.998634	0.0253797	0.976469	0.965591	0.987469	3.09777e-05
11228-37	RIC3	36	48.1	-0.0205027	0.00736169	0.00537143	-0.00611734	0.00750928	0.41528	0.0268102	0.00837559	0.00136956	0.0112086	0.0101501	0.269472	0.984178	0.965689	1.00302	0.0993158	0.959495	0.938998	0.980441	0.000174853
10702-1	COL28A1	478	42.51	0.00604869	0.00219393	0.00585384	0.00204297	0.00223933	0.361604	-0.00656443	0.00248689	0.0083001	-0.00365503	0.0030279	0.227386	1.00644	1.00081	1.0121	0.0249658	1.01332	1.00685	1.01983	5.1035e-05
24279-30	UTP6	416	42.87	-0.00641005	0.0023291	0.00594116	-0.00132093	0.00237192	0.577592	0.00840327	0.00265427	0.00154583	0.00547176	0.00323348	0.0906044	0.996111	0.990158	1.0021	0.202656	0.990327	0.983536	0.997165	0.00562886
20083-1	RAB6A	236	46.24	-0.00819436	0.00298044	0.00599163	-0.00358321	0.00304277	0.23895	0.00762895	0.00337554	0.0238171	0.00276107	0.00409842	0.500507	0.992945	0.985364	1.00059	0.0702341	0.984743	0.976128	0.993434	0.000604909
23152-49	TNFAIP1	144	46.16	0.0103761	0.00379155	0.00622809	0.00341695	0.00385987	0.376021	-0.003593	0.00423093	0.395759	-0.00136389	0.00519801	0.793023	1.00732	0.997524	1.01721	0.143561	1.01629	1.00469	1.02802	0.00579219
22367-17,19558-10	C11orf49,LRP4	1208	34.32	-0.00415494	0.00152286	0.00638637	-0.00110984	0.00155131	0.474348	0.0071469	0.00175193	4.51437e-05	0.00449451	0.00212924	0.0347853	0.997008	0.993096	1.00094	0.135249	0.992839	0.988372	0.997326	0.00178542
23594-2	NR2C2AP	153	37.03	0.0113176	0.00416643	0.00662225	0.00493253	0.00426299	0.247249	-0.0141796	0.00473552	0.00275061	-0.010098	0.00577679	0.0804576	1.01413	1.00347	1.02491	0.00926744	1.03011	1.01787	1.0425	1.14985e-06
21249-115	DFFA	36	35.75	-0.0232954	0.00858265	0.00666481	-0.00877107	0.00879762	0.318773	0.0139657	0.00969498	0.149725	0.00277543	0.0117179	0.81277	0.982618	0.961464	1.00424	0.1143	0.960804	0.937523	0.984663	0.00139855
4125-52	AGER	10	17.86	0.0603646	0.0222737	0.00674802	0.0326574	0.0226026	0.148499	-0.00323553	0.0247636	0.896047	-0.0258451	0.0306076	0.398444	1.07872	1.01723	1.14393	0.0113913	1.20544	1.1253	1.29128	1.01783e-07
23652-15	PIPOX	150	44.84	0.0101712	0.0037636	0.00690407	0.0030982	0.00382946	0.418489	-0.00343643	0.00419882	0.413112	-0.00154829	0.00516366	0.764296	1.00681	0.997075	1.01663	0.171038	1.01558	1.00406	1.02723	0.00790982
2640-3	MST1R	624	43.67	-0.00508399	0.00189211	0.00723417	-0.00119816	0.00192798	0.534299	0.00783762	0.00216218	0.000289106	0.00464961	0.0026288	0.0769407	0.995772	0.990935	1.00063	0.0880933	0.990383	0.984881	0.995916	0.000674031
21799-15	HOMER3	150	37.58	-0.0111954	0.00417604	0.00736632	-0.004763	0.00427184	0.26486	0.0148861	0.00475262	0.00173509	0.0105447	0.00579574	0.068853	0.986458	0.976057	0.996969	0.0116946	0.971221	0.959649	0.982931	1.79429e-06
11325-8	BTG2	191	46.97	-0.00875236	0.00327124	0.00748437	-0.0018617	0.00333378	0.576548	0.0169358	0.00376103	6.70118e-06	0.0111749	0.00457168	0.0145108	0.993729	0.985395	1.00213	0.143137	0.984451	0.974974	0.99402	0.00149653
9197-4	LGALS9	94	49.73	0.0119697	0.00450009	0.00784119	0.00475221	0.00457693	0.299132	0.00547266	0.00499415	0.27316	0.00436143	0.00615584	0.478634	1.01019	0.998489	1.02202	0.0880831	1.0213	1.00736	1.03544	0.00265935
13439-6	IQCF3	129	39.14	-0.0116407	0.00438771	0.00800194	-0.00167387	0.00447374	0.708289	0.020109	0.00501969	6.17505e-05	0.0127113	0.00610463	0.0373206	0.991568	0.980422	1.00284	0.142083	0.980243	0.967612	0.99304	0.00256617
25041-11	PFKFB4	600	40.78	-0.00526549	0.00199407	0.00830144	-0.00108652	0.00203142	0.592751	0.00998678	0.00229255	1.32348e-05	0.00606968	0.00278224	0.0291406	0.996266	0.991152	1.00141	0.154261	0.990855	0.985024	0.99672	0.00228016
2730-58	MICA	18	16.64	0.0464474	0.0176189	0.00840866	0.0410938	0.0182058	0.0239964	0.165987	0.0194414	1.36828e-17	0.123546	0.0235322	1.52047e-07	1.10403	1.05483	1.15553	2.09157e-05	1.21105	1.15047	1.27482	2.59915e-13
8106-15	SSR1	342	41.32	-0.00687703	0.00261058	0.00845659	-0.00214018	0.00266237	0.421476	0.00724801	0.00296418	0.0144771	0.00195792	0.00357872	0.584309	0.992999	0.986425	0.999617	0.0381817	0.984907	0.977503	0.992366	7.8044e-05
21969-5	DPP6	13	56.61	-0.029687	0.0112775	0.00850357	-0.00945386	0.0115587	0.413413	0.0449575	0.0130183	0.000553556	0.0335816	0.0158207	0.0337845	0.971498	0.9442	0.999586	0.0467606	0.933957	0.904793	0.964062	2.43078e-05
6994-19	C3orf18	354	40.27	-0.00658272	0.00261331	0.0118014	-0.00106284	0.00266161	0.689654	0.0117529	0.00298537	8.25643e-05	0.00702917	0.00362992	0.0528118	0.994581	0.987901	1.00131	0.114084	0.987286	0.979676	0.994955	0.00119019
4840-73	CSF3	10	30.5	0.0426798	0.016973	0.011948	-0.00268004	0.0172677	0.876659	0.121123	0.0191451	2.50682e-10	0.0926819	0.0236212	8.72071e-05	1.11722	1.06833	1.16835	1.20526e-06	1.12671	1.06809	1.18854	1.20527e-05
8388-24	SPAST	80	52.22	-0.0120205	0.00486779	0.0135659	-0.00210832	0.00496438	0.671064	0.0340551	0.00571907	2.60601e-09	0.0240422	0.00692833	0.000520201	0.993686	0.981312	1.00622	0.321803	0.981625	0.967665	0.995785	0.0111508
15591-28	GPX1	10	18.59	0.0533476	0.0216793	0.0138966	0.0194743	0.0221788	0.379912	0.0180494	0.0241443	0.454723	-0.0179233	0.029917	0.549106	1.03234	0.975757	1.0922	0.268448	1.06795	1.0008	1.1396	0.0472356
4906-35	F5	26	19.65	0.032686	0.0134171	0.0148779	0.00347888	0.0137077	0.799657	7.1496e-05	0.0149142	0.996175	0.0181106	0.0185341	0.328494	1.00266	0.967634	1.03896	0.883535	1.02931	0.98633	1.07415	0.184376
17513-11	ANXA11	262	42.98	-0.00711018	0.00293866	0.0155748	-0.00169354	0.00298771	0.570827	0.0114132	0.00333587	0.0006231	0.00256839	0.00402755	0.523666	0.993821	0.986284	1.00142	0.110548	0.983379	0.974799	0.992034	0.000177759
4407-10	MST1	10	20.96	0.048373	0.020187	0.0165996	0.0232691	0.0204851	0.255997	-0.0187973	0.0225146	0.403777	0.00173885	0.0278491	0.950214	1.01989	0.968076	1.07447	0.459124	1.04442	0.982305	1.11046	0.164748
12954-71	PPARA	149	35.33	-0.0101059	0.00421922	0.0166467	-0.00423544	0.00429804	0.324411	0.00956207	0.0047418	0.0437428	0.00117423	0.00576819	0.83869	0.987459	0.976727	0.998308	0.0235975	0.972206	0.960142	0.984422	9.67097e-06
3186-2	C2	32	33.76	0.0219755	0.00928103	0.0179313	0.0351142	0.0095981	0.000253741	0.0959778	0.0100228	1.00889e-21	0.0679388	0.0123221	3.51594e-08	1.05245	1.02828	1.07718	1.60907e-05	1.06346	1.03492	1.09279	9.31101e-06
11618-83	MYB	155	37.06	-0.00966817	0.00413126	0.0193088	-0.000626078	0.00421126	0.881816	0.0249123	0.00473814	1.45776e-07	0.018069	0.00577123	0.00174289	0.99356	0.983024	1.00421	0.234948	0.983688	0.971607	0.995919	0.00909102
3397-7	PTPN11	83	32.89	0.0139768	0.00600313	0.0199372	0.00594646	0.00607554	0.327702	-0.0314961	0.00670647	2.64821e-06	-0.00508644	0.0082271	0.536408	1.01175	0.995738	1.02802	0.151217	1.03989	1.0204	1.05976	5.10092e-05
3518-54	CPB2	13	19.93	0.042687	0.018458	0.0207805	0.00593162	0.0187464	0.751688	0.11816	0.021086	2.09809e-08	0.0724235	0.0257966	0.00499313	1.02262	0.974285	1.07335	0.365232	0.987678	0.932806	1.04578	0.67075
9100-32	C5orf46	325	42.93	-0.00600669	0.00261403	0.0216094	-0.00180802	0.0026623	0.497063	0.00958009	0.00298336	0.00132193	0.00434913	0.00361507	0.228954	0.994303	0.987623	1.00103	0.096668	0.986263	0.978711	0.993874	0.000420676
12511-83	SLC41A2	610	40.71	-0.00453022	0.00197665	0.0219533	-0.0010997	0.00200989	0.58428	0.00779184	0.00225143	0.000538484	0.00431056	0.00273883	0.115517	0.995339	0.990293	1.00041	0.0716159	0.989294	0.983547	0.995075	0.000293834
19511-8	DCUN1D2	120	40.2	0.00975755	0.00444145	0.0280698	0.0010365	0.0045203	0.818638	-0.0251568	0.00514058	9.89201e-07	-0.0145861	0.00623645	0.0193431	1.00903	0.997666	1.02052	0.119824	1.0197	1.00654	1.03304	0.00323804
19356-20	TOM1L2	94	50.97	-0.00967029	0.0044332	0.0292038	-0.00153721	0.00450281	0.732811	0.00516352	0.00494048	0.295956	0.00261283	0.00609219	0.66801	0.995997	0.984643	1.00748	0.492914	0.987633	0.974332	1.00112	0.0720469
3217-74	SERPINE2	24	19.52	-0.0299917	0.0137946	0.0297381	-0.0155938	0.0141585	0.270736	0.0381179	0.0159613	0.0169338	0.0298044	0.0193329	0.123161	0.974928	0.941839	1.00918	0.149488	0.928235	0.894711	0.963016	7.24998e-05
13451-2,22816-4,12845-18,21823-5,12616-45	FNDC4,PPM1G,NRBP1,TRIM54,SNX17	1333	32.47	-0.00326848	0.00150497	0.0299166	-0.0007622	0.00153103	0.618601	0.0081796	0.00172924	2.24329e-06	0.00443834	0.0020947	0.0341035	0.996085	0.992225	0.99996	0.0476963	0.991156	0.986752	0.995581	9.26584e-05
9876-20	ALDOC	143	45.27	0.00817918	0.00384663	0.0335238	5.19002e-05	0.00390271	0.98939	-0.0144412	0.00435614	0.000915992	-0.00903557	0.00532058	0.0894642	1.00328	0.993328	1.01333	0.519942	1.01272	1.00104	1.02454	0.0327485
13131-5	HK1	110	37.36	-0.00993837	0.0048202	0.0392753	-0.00267468	0.00489037	0.584429	0.00559392	0.00537387	0.2979	0.00349418	0.00661175	0.597166	0.993037	0.980654	1.00558	0.275069	0.977211	0.9631	0.991528	0.00189395
19823-75	SIRT1	248	43.36	-0.00611531	0.00298658	0.0406503	-0.00094208	0.00303511	0.756261	0.0155836	0.00345238	6.36524e-06	0.0089459	0.00417375	0.0320831	0.995305	0.987666	1.003	0.231226	0.986472	0.97781	0.995211	0.00247296
10074-128	BRD2	37	34.01	-0.0173808	0.00867479	0.0451658	-0.0292298	0.00894928	0.00109014	-0.0862901	0.0094301	5.66742e-20	-0.0604336	0.0115934	1.8607e-07	0.957304	0.936577	0.97849	9.34618e-05	0.950746	0.926579	0.975543	0.000120629
11678-105	GJD2	122	41.12	-0.00855602	0.00436469	0.0500167	-0.0034312	0.00445986	0.441685	0.0192832	0.0049775	0.000107032	0.0122548	0.00604866	0.0427614	0.988771	0.977784	0.999882	0.0476309	0.973549	0.961286	0.985969	3.40139e-05
7860-9	HERC4	253	42.43	-0.00580647	0.00298138	0.0515195	-0.000689712	0.0030253	0.819661	0.0148612	0.00342372	1.42063e-05	0.008749	0.00415552	0.0352571	0.995385	0.987722	1.00311	0.240709	0.985945	0.977232	0.994735	0.00177527
11556-19	ARFGAP1	111	47.87	-0.00827705	0.00430735	0.0547098	-3.88728e-05	0.00438185	0.992922	0.0338211	0.00506438	2.41843e-11	0.0228258	0.00612328	0.000193229	0.995391	0.984374	1.00653	0.415902	0.984234	0.971724	0.996906	0.0149012
11263-57	CASQ1	286	37.51	-0.00579793	0.00302922	0.0556749	-0.00194354	0.00308705	0.52897	0.00967779	0.0034253	0.00472236	0.00700359	0.00419167	0.094754	0.989784	0.982121	0.997506	0.0096014	0.979754	0.971122	0.988461	5.88028e-06
22517-106	NSMCE2	137	43.24	-0.00762062	0.00398166	0.0556847	0.00014828	0.00404246	0.97074	0.0284847	0.00466007	9.80856e-10	0.0181894	0.00563247	0.0012406	0.998406	0.988094	1.00882	0.763224	0.987824	0.976114	0.999674	0.0440618
12493-42	OTUB2	13	28.51	-0.0297924	0.0156387	0.0568301	0.000234009	0.0159252	0.988276	0.0586225	0.0174267	0.000768371	0.0273985	0.0215361	0.203298	1.00307	0.962554	1.04529	0.884145	0.958701	0.913089	1.00659	0.0899227
7015-8	LILRB5	31	27.25	0.0201947	0.0106049	0.0569291	0.00306586	0.0107492	0.775478	0.0295747	0.0117867	0.0121019	0.00745633	0.0145602	0.608579	0.999437	0.971711	1.02795	0.96872	1.02937	0.995093	1.06484	0.0938749
18196-8	AFM	19	33.84	-0.0222009	0.012066	0.0658332	-0.0128678	0.0123146	0.296058	0.119807	0.0142094	3.41131e-17	0.0685407	0.0170161	5.62557e-05	0.967815	0.938081	0.998491	0.0398947	0.926847	0.894276	0.960605	3.15512e-05
5698-60	TNXB	60	37.47	-0.0119187	0.00651488	0.0673894	-0.0206288	0.00671413	0.00212307	-0.0648825	0.0070427	3.17933e-20	-0.0460509	0.00865961	1.04973e-07	0.96986	0.954063	0.985918	0.00025957	0.966717	0.948158	0.985639	0.000620503
13511-29	SATB1	42	45.03	-0.0130959	0.00716596	0.0676805	-0.00697509	0.00731156	0.340093	0.000327536	0.00795314	0.96715	-0.00916858	0.0097662	0.34783	0.96883	0.95061	0.987398	0.0010781	0.938337	0.917997	0.959129	1.25602e-08
13119-26	SERPINA10	10	24.99	-0.0341704	0.0187422	0.0683345	-0.00946906	0.0191973	0.621836	-0.0147861	0.0207111	0.475275	-0.00877772	0.0251308	0.726878	0.953073	0.909326	0.998926	0.0449862	0.944449	0.89421	0.997511	0.0404319
9786-310	IER3	10	19.78	-0.0373225	0.0208841	0.0739755	-0.0312613	0.0211107	0.138652	0.0894514	0.0231357	0.000110462	0.00296255	0.028785	0.918027	0.950729	0.899362	1.00503	0.0745965	0.90431	0.846136	0.966483	0.0030282
3681-87	KLK14	25	44.4	-0.0155666	0.0093492	0.0959706	0.00538567	0.00951106	0.571222	0.0767911	0.0108592	1.5323e-12	0.0514443	0.0131706	9.38376e-05	0.999137	0.975079	1.02379	0.944623	0.989404	0.961704	1.0179	0.462182
5594-87	MESD	92	35.85	-0.00870883	0.00525367	0.0974453	0.00138749	0.00532396	0.794392	0.0377041	0.00605012	4.60617e-10	0.0236433	0.0073644	0.00132513	0.995638	0.982025	1.00944	0.533727	0.982404	0.966729	0.998333	0.0305214
5663-18	PF4V1	25	17.18	-0.0241861	0.0148409	0.103228	-0.0255477	0.0150889	0.0904286	-0.0521091	0.0164363	0.00152245	-0.0378934	0.0201946	0.0605989	0.968892	0.932468	1.00674	0.105992	0.945041	0.903918	0.988035	0.0127644
23396-21	TWF2	17	15.54	-0.02981	0.0184255	0.105752	-0.0146172	0.0186302	0.43269	0.152975	0.0207313	1.59551e-13	0.0706192	0.0255007	0.00561753	0.971532	0.925989	1.01931	0.238394	0.982711	0.928069	1.04057	0.550182
3611-70	ECE1	13	40.2	-0.0216029	0.0134084	0.107208	0.000526325	0.0136553	0.969254	0.0492754	0.0149974	0.00101766	0.0563529	0.0186023	0.00245088	0.961484	0.928327	0.995825	0.0282603	0.952112	0.913218	0.992662	0.0211062
5680-54	OBP2B	27	40.45	-0.0147982	0.00930466	0.111804	-0.0149059	0.00944605	0.114565	-0.0461372	0.0103117	7.66764e-06	0.0117519	0.012897	0.362185	0.999656	0.975013	1.02492	0.978428	1.03762	1.00694	1.06923	0.0158807
7065-1	MPIG6B	38	41.69	-0.011745	0.00777665	0.131031	-0.0232599	0.00801522	0.00370836	-0.068368	0.00842208	4.75074e-16	-0.0470771	0.0104012	6.00781e-06	0.966865	0.948043	0.986062	0.000781362	0.958658	0.93673	0.9811	0.000348655
21797-4	HLA-C	23	16.89	0.0227319	0.0154476	0.141204	0.0105354	0.0157164	0.50264	0.0184434	0.0171616	0.282512	0.0198397	0.0211953	0.349251	1.04474	1.00295	1.08827	0.035601	1.1107	1.05912	1.1648	1.50833e-05
8032-23	MCCD1	18	17.18	0.024912	0.0172175	0.147985	0.017655	0.0174377	0.311317	-0.00224147	0.0191459	0.906802	-0.0117288	0.0237619	0.621593	1.06112	1.01402	1.11041	0.0104398	1.12746	1.0687	1.18946	1.11737e-05
21933-7	UBA7	11	19.93	-0.028704	0.0198811	0.148861	-0.0152408	0.0201402	0.449209	0.0406548	0.0221122	0.0659781	0.0181437	0.0273876	0.507664	0.998561	0.948232	1.05156	0.956485	0.974616	0.917039	1.03581	0.40791
7757-5	HLA-DQA2	48	37.02	-0.0105048	0.00730586	0.150536	-0.021883	0.00749383	0.00349883	-0.0761888	0.00805616	3.16262e-21	-0.0528281	0.00987031	8.68803e-08	0.969413	0.951462	0.987703	0.00112408	0.96844	0.947217	0.990138	0.00455925
4129-72	CFB	97	40.27	0.00701644	0.00496344	0.157532	0.0144358	0.00510068	0.00465235	0.0518658	0.00541574	1.00048e-21	0.0361426	0.00663657	5.15227e-08	1.02143	1.00863	1.0344	0.000984207	1.0226	1.00744	1.03799	0.0033641
3074-6	LBP	43	18.09	0.0155301	0.0110638	0.160475	0.00857861	0.0113264	0.448812	0.0407964	0.012303	0.000913291	0.0419291	0.0150503	0.00533754	1.03397	1.00422	1.06461	0.024943	1.08118	1.04508	1.11853	6.6432e-06
18286-3	ZWINT	44	47.68	-0.00927825	0.0067498	0.169316	0.00291469	0.00684882	0.670418	0.0322982	0.00775622	3.12485e-05	0.021862	0.00947531	0.0210405	0.99137	0.974442	1.00859	0.323969	0.983772	0.964257	1.00368	0.10952
3366-51	ECM1	12	16.85	0.0289982	0.0213374	0.174196	0.00284381	0.0217794	0.896113	0.0233957	0.0237863	0.325323	0.0622733	0.0295089	0.0348307	1.06006	1.00231	1.12114	0.0412916	1.04258	0.976356	1.1133	0.212991
22098-10	CCNYL1	11	37.44	-0.0197787	0.0148938	0.184242	-0.00569172	0.015156	0.707258	-0.105913	0.0167383	2.49041e-10	-0.0468635	0.020506	0.0222921	1.02634	0.986472	1.06783	0.198361	1.07527	1.0263	1.12657	0.00227578
3450-4	KLK6	34	43.66	-0.010676	0.00805019	0.184838	0.00620159	0.00817871	0.448295	0.0795525	0.00933613	1.58283e-17	0.0531351	0.0113065	2.60787e-06	1.00151	0.980703	1.02275	0.888317	0.992412	0.968216	1.01721	0.545269
21955-36	BAG6	13	16.35	-0.0260354	0.0205529	0.205301	0.0248959	0.0208333	0.232085	-0.0437329	0.022914	0.0563179	-0.0593781	0.0284629	0.0369647	1.03406	0.980109	1.09097	0.220562	1.03828	0.973939	1.10687	0.249761
3506-49	LTA|LTB	74	47	0.00659313	0.00529413	0.213054	0.0148939	0.00544647	0.00624552	0.0526412	0.00576835	7.11664e-20	0.0357991	0.00708657	4.37938e-07	1.02201	1.00835	1.03585	0.0015214	1.02405	1.00787	1.04049	0.00345109
7784-1	KNG1	20	16.21	-0.0207014	0.0169344	0.221594	-0.0365921	0.0171252	0.0326192	0.126628	0.0189929	2.60884e-11	0.119225	0.0235091	3.94794e-07	1.00166	0.958258	1.04703	0.94146	1.0029	0.951335	1.05726	0.914407
4430-44	COLEC11	59	21.74	0.00928183	0.00875964	0.28937	-0.0024253	0.00899363	0.787415	-0.00996059	0.00983053	0.31095	-0.000453942	0.0121313	0.970151	1.02347	1.00039	1.04708	0.0462132	1.02574	0.999175	1.053	0.0576521
5658-64	F13B	27	15.38	0.0151863	0.0150367	0.31257	0.0108611	0.0152972	0.477702	-0.0853569	0.0167476	3.45698e-07	-0.0947581	0.0206998	4.70059e-06	0.998203	0.960156	1.03776	0.927714	1.03001	0.983649	1.07856	0.20825
15584-9,7885-17	CFHR5,CFHR2	110	32.92	0.00502554	0.00511214	0.325624	0.0137406	0.00523947	0.00872817	0.0516941	0.00564718	5.48736e-20	0.0350769	0.00692349	4.0549e-07	1.02202	1.00872	1.0355	0.00112008	1.02131	1.00553	1.03732	0.00792874
5452-71	ASGR1	28	34.53	0.00920494	0.00984058	0.349623	-0.00424425	0.00998601	0.670822	0.0223759	0.0108952	0.0400006	0.0709093	0.0134365	1.31055e-07	1.02655	1.00003	1.05377	0.0497243	1.04099	1.00899	1.07401	0.0116732
6468-37	TAC4	83	42.68	-0.00472286	0.00521761	0.365414	0.00439622	0.00528303	0.40533	0.0494649	0.00610398	5.33088e-16	0.0342783	0.00740626	3.68689e-06	1.00226	0.988655	1.01604	0.746502	0.994451	0.97879	1.01036	0.492087
7123-25	MRPL52	201	40.3	-0.00301726	0.00344001	0.380469	0.00223407	0.0034849	0.521477	0.0362341	0.00403689	2.81408e-19	0.022602	0.00486401	3.37144e-06	1.00048	0.991491	1.00956	0.916552	0.99279	0.982376	1.00331	0.178666
12580-7	PSMB5	204	40.01	-0.00295656	0.00342746	0.388392	0.00224307	0.0034723	0.518285	0.0362155	0.00402272	2.20173e-19	0.0225721	0.00484675	3.20595e-06	1.00054	0.991575	1.00958	0.907183	0.992953	0.982571	1.00345	0.18729
8696-15	GAL3ST1	42	37.77	-0.00629954	0.00773745	0.41559	0.00387452	0.00782566	0.620526	0.0919033	0.00920446	1.77929e-23	0.0425896	0.0109028	9.37219e-05	1.01057	0.989979	1.0316	0.316681	0.98971	0.966229	1.01376	0.398507
5593-11	PDIA5	10	27.16	-0.0137744	0.0178074	0.439248	-0.0292087	0.0182103	0.108722	-0.0147229	0.0197659	0.456352	-0.0380623	0.0242084	0.115886	0.970506	0.927179	1.01586	0.198858	0.941919	0.89241	0.994174	0.0298513
3434-34	FN1	13	22.34	0.0136545	0.0177	0.440481	-0.0176567	0.0179854	0.326237	0.202938	0.0205058	4.30674e-23	0.0181297	0.0244956	0.459226	1.02598	0.979038	1.07518	0.283085	0.976455	0.923542	1.0324	0.40189
[truncated: 26 more rows]

## Sheet: Table S5
Table S5. Rank-based listing of network regulators according to their associations with MI-related traits. Abbreviations: CAC, coronary artery calcium; Plaque severity, carotid plaque severity score; T2D, type 2 diabetes; MI, myocardial infarction; HF, heart failure
[truncated: 186 more rows]

[truncated: 7 more sheets: Table S6, Table S7, Table S8, Table S9, Table S10, Table S11, Table S12]
